# Supplementary material for: The naturally occurring radioactivity of ‘scalar energy’ pendants and concomitant radiation risk
Source: PLoS One. 2021 Jun 1;16(6):e0250528. doi: 10.1371/journal.pone.0250528 (PMC8168844; doi:10.1371/journal.pone.0250528)
Supplement: S1 Table — S1A. Elemental composition of energy pendants. S1B. Dose rate (μSv/h) of radioactivity in the energy pendant, using Survey Meter (IdentiFinder 2) portable detector. (XLSX) [file pone.0250528.s002.xlsx]

## Sheet: S1A Table.
S1A Table.
Elemental composition of energy pendants
Component	CP6
	% concentration	Statistical error	Detection limit	Quantitation limit
Na	1.95	0.2	0.32	0.983
Al	13.9	0.02	0.0693	0.114
Si	63	0.06	0.0861	0.258
K	0.75	0.02	0.0333	0.1
Ti	0.36	0.01	0.0064	0.0192
Cr	0.55	0.003	0.003	0.0089
Fe	8.32	0.003	0.0052	0.0157
Co	0.03	0.002	0.0072	0.0215
Sr	0.04	0.001	0.0002	0.0006
Zr	0.6	0.003	0.0046	0.0137
U	0.05	0.001	0.0018	0.0054
Ra	0.02	0.001	0.0006	0.0018
Pb	0.03	0.001	0.0006	0.0018
La	0.06	0.001	0.0141	0.0432
Ce	0.12	0.006	0.0106	0.0317
Th	0.89	0.002	0.045	0.1
Eu	0.24	0.005	0.0169	0.0507
Ba	0.02	0.001	0.0272	0.0817
Gd	0.07	0.003	0.0081	0.0244
Yb	0.0135	0.0014	0.0033	0.0105
Dy	0.0443	0.007	0.0207	0.0622
Xe	0.136	0.0054	0.0085	0.0256
Cs	0.012	0.0031	0.0092	0.0277
Hf	0.0185	0.0012	0.003	0.0091
Po	0.046	0.005	0.0015	0.0046
Y	0.065	0.0004	0.0004	0.0012
Component	CP8
	% concentration	Statistical error	Detection limit	Quantitation limit
Na	ND*	ND	ND	ND
Al	76.5	0.07	0.12	0.36
Si	7.78	0.01	0.0319	0.0958
K	1.1	0.03	0.0089	0.0267
Ti	3.2	0.01	0.0049	0.0146
Cr	0.82	0.03	0.0016	0.0046
Fe	2.9	0.03	0.0056	0.0169
Co	0.03	0.001	0.0041	0.0122
Sr	0.03	0.001	0.0002	0.0005
Zr	0.56	0.003	0.0014	0.0042
U	0.05	0.001	0.0004	0.0011
Ra	0.02	0.001	0.0019	0.0016
Pb	0.02	0.001	0.0007	0.002
La	0.03	0.001	0.0027	0.008
Ce	0.13	0.01	0.0031	0.0093
Th	1.1	0.06	0.0081	0.024
Eu	ND	ND	ND	ND
Ba	0.03	0.001	0.0031	0.0126
Gd	0.07	0.001	0.0034	0.0231
Yb	0.021	0.0014	0.0037	0.0112
Dy	0.0365	0.0037	0.0105	0.0316
Xe	ND	ND	ND	ND
Cs	ND	ND	ND	ND
Hf	0.0197	0.0011	0.0021	0.0094
Po	0.0019	0.0005	0.0014	0.0042
Y	0.0946	0.0004	0.0003	0.0008
Component	GP11
	% concentration	Statistical error	Detection limit	Quantitation limit
Na	6.1	0.01	0.0275	0.824
Al	5.95	0.02	0.0123	0.0368
Si	62.3	0.07	0.898	0.269
K	2.3	0.02	0.0225	0.0674
Ti	0.7	0.001	0.0071	0.0214
Cr	0.3	0.002	0.001	0.0029
Fe	1.2	0.003	0.0018	0.0053
Co	0.02	0.001	0.0037	0.011
Sr	0.02	0.001	0.002	0.009
Zr	1.8	0.06	0.0092	0.0276
U	0.45	0.001	0.0008	0.0025
Ra	0.01	0.001	0.0014	0.0041
Pb	0.1	0.001	0.0087	0.0261
La	0.1	0.001	0.0118	0.0354
Ce	0.7	0.009	0.0173	0.0518
Th	12.6	0.005	0.0105	0.0316
Eu	ND	ND	ND	ND
Ba	0.1	0.01	0.0381	0.114
Gd	0.7	0.01	0.008	0.024
Yb	0.0319	0.0017	0.003	0.0089
Dy	0.0607	0.0037	0.0091	0.0274
Xe	0.0278	0.0083	0.0157	0.0471
Cs	ND	ND	ND	ND
Hf	ND	ND	ND	ND
Po	0.0106	0.0012	0.0037	0.0111
Y	0.0187	0.0007	0.0008	0.0018
Component	MP15
	% concentration	Statistical error	Detection limit	Quantitation limit
Na	ND	ND	ND	ND
Al	8.15	0.01	0.0141	0.0422
Si	9.99	0.01	0.0323	0.097
K	2.1	0.02	0.0566	0.17
Ti	0.9	0.01	0.0182	0.0547
Cr	0.2	0.02	0.0125	0.0375
Fe	2.49	0.03	0.0469	0.141
Co	ND	ND	ND	ND
Sr	ND	ND	ND	ND
Zr	28.5	0.08	0.0964	0.289
U	1.03	0.04	0.0066	0.0197
Ra	0.04	0.001	0.007	0.0201
Pb	0.03	0.001	0.0082	0.0245
La	2.53	0.003	0.0411	0.123
Ce	5.6	0.005	0.036	0.108
Th	25.6	0.06	0.0763	0.229
Eu	1	0.005	0.0621	0.183
Ba	0.2	0.001	0.0649	0.195
Gd	0.4	0.002	0.0372	0.112
Yb	0.164	0.0088	0.0165	0.0494
Dy	0.3	0.0184	0.0374	0.143
Xe	0.373	0.0125	0.0267	0.08
Cs	ND	ND	ND	ND
Hf	0.486	0.0096	0.0166	0.0498
Po	0.04	0.0021	0.0011	0.0123
Y	1.45	0.0054	0.0041	0.0124

## Sheet: S1B Table
				S1B Table.
	Dose rate (µSv/h) of radioactivity in the energy pendant, using Survey Meter (IdentiFinder 2) portable detector.
	No.	Sample	R1	R2	R3	Average	STDEV	Dose rate (µSv/h)	Radionuclide detected	Confidence level
										(out of 10)
	1	CP6	0.22	0.26	0.27	0.25	0.0264575	0.25 ± 0.03	Th-232/U-238	8
	2	CP8	0.31	0.373	0.41	0.364333	0.0505602	0.36 ± 0.05	Th-232/U-238	8
	3	GP11	0.58	0.51	0.46	0.516667	0.0602771	0.52 ± 0.06	Th-232/U-238	9
	4	GP12	0.4	0.326	0.399	0.375	0.0424382	0.38 ± 0.04	Th-232/U-238	9
	5	GP14	0.31	0.28	0.3	0.296667	0.0152753	0.3 ± 0.02	Th-232/U-238	8
	6	MP15	0.79	0.71	0.72	0.74	0.043589	0.74 ± 0.04	Th-232/U-238	10
	7	MP16	0.397	0.38	0.44	0.405667	0.0309246	0.41 ± 0.03	Th-232/U-238	9
	8	PP20	0.356	0.39	0.313	0.353	0.0385876	0.35 ± 0.04	Th-232/U-238	9
