# Supplementary material for: The naturally occurring radioactivity of ‘scalar energy’ pendants and concomitant radiation risk
Source: PLoS One. 2021 Jun 1;16(6):e0250528. doi: 10.1371/journal.pone.0250528 (PMC8168844; doi:10.1371/journal.pone.0250528)
Supplement: S1 File — (ZIP) [file pone.0250528.s003.zip]

Archive with 3 entries (3 files):
- DCFs.xlsx
- Organ Equivalent and Annual Effective Dose.xlsx
- Spectra obtained from an MP15 metallic scalar pendant.Txt
