# Supplementary material for: The naturally occurring radioactivity of ‘scalar energy’ pendants and concomitant radiation risk
Source: PLoS One. 2021 Jun 1;16(6):e0250528. doi: 10.1371/journal.pone.0250528 (PMC8168844; doi:10.1371/journal.pone.0250528)
Supplement: S1 File — (ZIP) [file pone.0250528.s003.zip › DCFs.xlsx]

## Sheet: DCFs
Organ equivalent dose conversion factors (DCFs) for (Male) due to gamma exposure from energy pendant						Organ equivalent dose conversion factors (DCFs) for (Female) due to gamma exposure from energy pendant
Organs/ tissues	Sv h-1 per Bq/pendant					Organs/ tissues	Sv h-1 per Bq/pendant
	238U	232Th	40K				238U	232Th	40K
Adrenals	4.08e-11	1.804e-11	2.26e-11			Adrenals	6.8e-11	3.132e-11	3.444e-11
Bladder	4.52e-12	1.576e-12	2.316e-12			Urinary	8.88e-12	3.304e-12	4.6e-12
Brain	5.72e-11	2.656e-11	3.012e-11			Brain	4.72e-11	2.14e-11	2.508e-11
Colon	9.76e-12	3.684e-12	4.8e-12			Colon	1.84e-11	1.844e-11	9.56e-12
Gall Bladders	2.592e-11	1.112e-11	1.368e-11			Gall Bladders	5.24e-11	2.312e-11	2.716e-11
Heart	1.792e-10	8.76e-11	9.32e-11			Heart	3.744e-10	1.9e-10	1.936e-10
Kidneys	2.004e-11	8.4e-12	1.004e-11			Kidneys	3.632e-11	1.604e-11	1.844e-11
Liver	4.4e-11	2e-11	2.304e-11			Liver	8.24e-11	3.92e-11	4.28e-11
Lung	7.90235e-10	3.92405e-10	4.0868e-10			Lung	2.564e-10	1.296e-10	1.324e-10
Esophagus	1.636e-10	8.04e-11	8.48e-11			Esophagus	2.104e-10	1.044e-10	1.092e-10
Pancreas	3.96e-11	1.788e-11	2.096e-11			Pancreas	7.4e-11	3.488e-11	3.876e-11
Skeleton	3.052e-10	1.548e-10	1.584e-10			Skeleton	3.26e-10	6.96e-11	1.688e-10
Skin	1.244e-10	6.32e-11	6.44e-11			Skin	1.392e-10	7.12e-11	7.2e-11
Small Intestine	1.092e-11	4.2e-12	5.6e-12			Small Intestine	2.064e-11	8.56e-12	1.076e-11
Spleen	3.104e-11	1.356e-11	1.6e-11			Spleen	5.52e-11	2.528e-11	2.896e-11
Stomach	3.796e-11	1.664e-11	1.96e-11			Stomach	6.84e-11	5.76e-10	3.572e-11
Thymus	9.56e-10	4.92e-10	4.92e-10			Thymus	3.044e-09	1.588e-09	1.572e-09
Thyroids	6.72e-11	3.356e-11	3.408e-11			Thyroids	9.16e-11	1.404e-10	3.408e-11
Muscles	3.116e-09	3.772e-09	3.928e-09			Muscle	8.16e-11	4.08e-11	4.24e-11
Red bone marrow	6.88e-11	3.448e-11	3.496e-11			Breasts	5.52e-10	2.896e-10	2.84e-10
						Red bone marrow	3.336e-10	7.16e-12	1.732e-10
