# Supplementary material for: The naturally occurring radioactivity of ‘scalar energy’ pendants and concomitant radiation risk
Source: PLoS One. 2021 Jun 1;16(6):e0250528. doi: 10.1371/journal.pone.0250528 (PMC8168844; doi:10.1371/journal.pone.0250528)
Supplement: S1 File — (ZIP) [file pone.0250528.s003.zip › Organ Equivalent and Annual Effective Dose.xlsx]

## Sheet: Data (Fig 6a)
S2 File. Minimal data set
Organ equivalent dose mSv/y (CP8)
Organ	Male	Female
Adrenals	0.367	0.26
Bladder	0.0277	0.0244
Brain	0.0999	0.251
Colon	0.0717	0.0648
Gall bladder	0.224	0.17
Heart	2.81	2.32
Kidneys	0.173	0.137
Liver	0.399	0.292
Lungs	1.3	1.09
Oesophagus	1.04	0.979
Pancreas	0.385	0.269
Skeleton	1.3	1.45
Skin	0.691	0.779
Small intestine	0.083	0.073
Spleen	0.255	0.209
Stomach	0.344	0.238
Thymus	2.71	2.31
Thyroid	0.342	0.684
Muscle	1.47	1.27
red bone marrow	0.38	0.418
Breasts		1.96

## Sheet: Data (Fig 6b)
Organ equivalent dose mSv/y (GP11)
Organ	Male	Female
Adrenals	0.351	0.602
Bladder	0.0333	0.0682
Brain	0.511	0.415
Colon	0.0754	0.297
Gall bladder	0.219	0.451
Heart	1.66	2.52
Kidneys	0.166	0.312
Liver	0.387	0.748
Lungs	1.63	2.43
Oesophagus	1.52	1.97
Pancreas	0.347	0.668
Skeleton	0.63	1.81
Skin	1.18	1.33
Small intestine	0.0857	0.171
Spleen	0.265	0.488
Stomach	0.325	0.957
Thymus	3.17	2.95
Thyroid	2.9	2.11
Muscle	2.21	1.89
red bone marrow	0.647	1
Breasts		5.37

## Sheet: Data (Fig 6c)
Organ equivalent dose mSv/y (MP15)
Organ	Male	Female
Adrenals	0.263	0.447
Bladder	0.0246	0.0505
Brain	0.379	0.308
Colon	0.0558	0.222
Gall bladder	0.163	0.335
Heart	1.23	2.64
Kidneys	0.123	0.232
Liver	0.287	0.555
Lungs	1.21	1.8
Oesophagus	1.13	1.46
Pancreas	0.258	0.496
Skeleton	0.468	1.33
Skin	0.879	0.988
Small intestine	0.0635	0.126
Spleen	0.197	0.362
Stomach	0.241	0.714
Thymus	3.81	2.19
Thyroid	2.15	1.58
Muscle	2.65	2.42
red bone marrow	0.681	0.718
Breasts		3.99

## Sheet: Data (Fig 7)
Annual Effective Dose (AED) mSv/y
Sample	Male	Female	Average
CP1	0.0768	0.0893	0.08305
CP2	0.53	0.574	0.552
CP3	0.283	0.325	0.304
CP4	0.4612	0.447	0.4541
CP5	0.606	0.647	0.6265
CP6	1.235	1.189	1.212
CP7	0.502	0.526	0.514
CP8	1.189	1.256	1.2225
CP9	0.593	0.599	0.596
CP10	0.134	0.159	0.1465
GP11	2.313	2.511	2.412
GP12	1.171	1.193	1.182
GP13	0.715	0.847	0.781
GP14	0.99	1.112	1.051
MP15	2.71	2.91	2.81
MP16	2.044	2.197	2.1205
MP17	0.046	0.052	0.049
MP18	0.0098	0.0114	0.0106
MP19	0.0412	0.0436	0.0424
PP20	1.176	1.249	1.2125
