# Supplementary material for: The naturally occurring radioactivity of ‘scalar energy’ pendants and concomitant radiation risk
Source: PLoS One. 2021 Jun 1;16(6):e0250528. doi: 10.1371/journal.pone.0250528 (PMC8168844; doi:10.1371/journal.pone.0250528)
Supplement: S1 File — (ZIP) [file pone.0250528.s003.zip › Spectra obtained from an MP15 metallic scalar pendant.Txt]

ACQUISITION INFORMATION

Laboratory name:                                               Fakulti Sains
Operator name:                                                        NuklearLab
Spectrum name:  GLASSQ~1.SPC    
Detector ID:  1
Detector description:  DESKTOP-DID0G9M DSPEC-LF SN 19274129                            
                                                                  
Sample description:  Metallic Pendant (MP15)                      
                                                                  
Real Time:  72000 sec
Live Time:  69120 sec
Acquisition start date:  07-Sep-2020
Acquisition start time:  11:39:42  
Starting channel number:  0
Number of channels:  16384


CALIBRATION INFORMATION

Spectrum File Name:  EFFICI~2.CLB                    
Date Calibrated:  22-Jul-2020
Time Calibrated:  13:59:28
Date Collected:  26-Aug-2020
Time Collected:  18:02:13
Calibration description:  Energy and efficiency using standard point source Eu-152
 (60481)                                                          


EFFICIENCY CALIBRATION
Fit Below the Knee:  7.366251E+000  0.000000E+000  0.000000E+000
Fit Above the Knee:  -1.473512E+001  -6.708943E+000  -2.042374E+000
Polynomial Fit Coefficients:  0.000000  0.000000  0.000000 0.000000
Error Below the Knee:  0.000000
Error Above the Knee:  6486.223145
Knee:  145.000000
Sensitivity:  3
Calibration Detector ID:  0
Number of efficiency pairs:  12

Energy     Efficiency
  5.979140E+001  1.008800E-003
  8.803590E+001  2.055100E-003
  1.220574E+002  3.922900E-003
  1.590743E+002  2.022900E-002
  1.716985E+002  2.143700E-002
  2.369586E+002  1.535900E-002
  3.916534E+002  8.598800E-003
  6.616614E+002  6.456900E-003
  8.976380E+002  4.283800E-003
  1.173178E+003  2.480100E-003
  1.332120E+003  2.140700E-003
  1.836076E+003  1.815500E-003


SPECTRUM

Chnnel:	   Energy	   Energy          Energy	   Energy
     0:    0.00000E+000    0.00000E+000    0.00000E+000    0.00000E+000
     4:    0.00000E+000    0.00000E+000    0.00000E+000    0.00000E+000
     8:    0.00000E+000    0.00000E+000    0.00000E+000    0.00000E+000
    12:    0.00000E+000    0.00000E+000    0.00000E+000    0.00000E+000
    16:    0.00000E+000    0.00000E+000    0.00000E+000    0.00000E+000
    20:    0.00000E+000    0.00000E+000    0.00000E+000    0.00000E+000
    24:    0.00000E+000    0.00000E+000    0.00000E+000    0.00000E+000
    28:    0.00000E+000    0.00000E+000    0.00000E+000    0.00000E+000
    32:    0.00000E+000    0.00000E+000    0.00000E+000    0.00000E+000
    36:    0.00000E+000    0.00000E+000    0.00000E+000    0.00000E+000
    40:    0.00000E+000    0.00000E+000    0.00000E+000    0.00000E+000
    44:    0.00000E+000    0.00000E+000    0.00000E+000    0.00000E+000
    48:    0.00000E+000    2.54000E+002    5.84200E+003    7.43300E+003
    52:    7.38000E+003    7.34800E+003    7.43400E+003    7.15900E+003
    56:    7.13300E+003    7.32300E+003    7.11700E+003    7.05900E+003
    60:    7.11600E+003    6.93900E+003    6.88200E+003    6.81000E+003
    64:    6.88300E+003    6.75400E+003    6.72800E+003    6.64200E+003
    68:    6.70700E+003    6.55800E+003    6.56300E+003    6.55100E+003
    72:    6.42700E+003    6.38800E+003    6.48800E+003    6.43800E+003
    76:    6.28100E+003    6.25700E+003    6.29900E+003    6.14000E+003
    80:    6.18000E+003    6.08500E+003    6.01000E+003    6.15500E+003
    84:    5.99700E+003    5.96800E+003    5.92600E+003    6.06000E+003
    88:    5.83100E+003    5.90800E+003    5.72800E+003    5.85200E+003
    92:    5.80600E+003    5.65600E+003    5.74900E+003    5.73700E+003
    96:    5.68700E+003    5.61000E+003    5.56600E+003    5.60200E+003
   100:    5.67500E+003    5.41700E+003    5.43500E+003    5.47900E+003
   104:    5.47400E+003    5.46300E+003    5.42000E+003    5.26500E+003
   108:    5.34800E+003    5.43000E+003    5.30200E+003    5.36400E+003
   112:    5.19200E+003    5.32200E+003    5.13800E+003    5.24900E+003
   116:    5.10500E+003    5.06700E+003    5.11100E+003    5.17300E+003
   120:    5.05000E+003    5.24100E+003    5.15700E+003    5.08200E+003
   124:    4.96100E+003    4.95600E+003    4.92400E+003    5.03900E+003
   128:    4.86700E+003    5.01000E+003    4.89400E+003    4.90400E+003
   132:    4.79900E+003    4.98100E+003    4.83900E+003    4.94000E+003
   136:    4.77100E+003    4.85300E+003    4.73000E+003    4.76400E+003
   140:    4.76900E+003    4.79700E+003    4.81500E+003    4.68300E+003
   144:    4.66500E+003    4.83900E+003    4.79200E+003    4.63000E+003
   148:    4.71000E+003    4.61000E+003    4.64800E+003    4.61000E+003
   152:    4.71000E+003    4.78400E+003    4.61500E+003    4.49700E+003
   156:    4.57000E+003    4.64900E+003    4.74600E+003    4.56500E+003
   160:    4.63200E+003    4.51300E+003    4.55100E+003    4.54300E+003
   164:    4.47000E+003    4.46700E+003    4.46800E+003    4.50500E+003
   168:    4.48800E+003    4.54600E+003    4.42600E+003    4.51100E+003
   172:    4.46300E+003    4.63200E+003    4.48200E+003    4.53900E+003
   176:    4.44900E+003    4.38900E+003    4.47500E+003    4.42000E+003
   180:    4.29900E+003    4.46500E+003    4.54100E+003    4.37600E+003
   184:    4.39500E+003    4.49600E+003    4.43200E+003    4.45200E+003
   188:    4.45200E+003    4.37700E+003    4.28800E+003    4.20400E+003
   192:    4.30500E+003    4.24300E+003    4.24800E+003    4.19600E+003
   196:    4.28800E+003    4.15800E+003    4.38400E+003    4.27900E+003
   200:    4.33800E+003    4.16100E+003    4.25200E+003    4.13900E+003
   204:    4.16800E+003    4.14700E+003    4.19000E+003    4.27200E+003
   208:    4.21700E+003    4.11900E+003    4.14700E+003    4.12900E+003
   212:    4.33300E+003    4.13600E+003    4.18700E+003    4.20500E+003
   216:    4.30100E+003    4.36100E+003    4.47500E+003    4.29200E+003
   220:    4.31000E+003    4.08700E+003    4.05100E+003    4.09800E+003
   224:    4.00500E+003    4.03900E+003    4.09500E+003    4.08800E+003
   228:    4.05600E+003    4.21200E+003    4.14800E+003    4.06800E+003
   232:    4.07500E+003    4.08400E+003    4.01200E+003    4.02700E+003
   236:    4.01600E+003    3.95400E+003    4.15300E+003    4.00300E+003
   240:    4.01100E+003    4.15700E+003    4.09700E+003    4.07100E+003
   244:    3.99500E+003    4.13700E+003    4.08800E+003    4.05600E+003
   248:    4.19800E+003    4.27500E+003    4.29000E+003    4.28000E+003
   252:    4.07100E+003    4.09200E+003    4.20400E+003    4.21500E+003
   256:    4.26500E+003    4.14800E+003    4.16100E+003    4.21000E+003
   260:    4.02200E+003    4.13000E+003    4.18600E+003    4.10800E+003
   264:    4.25400E+003    4.07500E+003    4.30100E+003    4.35300E+003
   268:    4.54400E+003    4.83200E+003    4.95400E+003    4.96000E+003
   272:    4.68200E+003    4.51000E+003    4.40700E+003    4.25100E+003
   276:    4.43900E+003    4.58900E+003    4.54200E+003    4.66700E+003
   280:    4.65500E+003    4.70300E+003    4.67400E+003    4.76000E+003
   284:    4.69000E+003    4.72000E+003    4.72400E+003    4.78100E+003
   288:    4.70100E+003    4.66200E+003    4.82700E+003    4.88600E+003
   292:    4.93000E+003    5.04800E+003    5.69700E+003    6.12100E+003
   296:    6.48600E+003    6.58900E+003    6.20800E+003    5.69500E+003
   300:    5.32200E+003    5.07900E+003    5.07700E+003    5.05700E+003
   304:    5.08900E+003    4.96400E+003    5.02200E+003    5.09700E+003
   308:    5.23900E+003    5.24900E+003    5.12400E+003    5.24000E+003
   312:    5.25300E+003    5.41200E+003    5.35800E+003    5.53200E+003
   316:    5.68800E+003    5.60800E+003    5.61800E+003    5.66800E+003
   320:    5.44700E+003    5.53900E+003    5.64200E+003    5.67100E+003
   324:    5.62500E+003    5.86900E+003    5.87100E+003    5.93400E+003
   328:    5.78900E+003    5.81600E+003    5.98700E+003    6.07400E+003
   332:    6.25900E+003    6.06600E+003    6.07100E+003    6.26800E+003
   336:    6.24400E+003    6.56700E+003    7.11700E+003    7.84000E+003
   340:    8.71000E+003    8.69200E+003    8.04500E+003    7.76300E+003
   344:    7.14300E+003    8.08100E+003    1.01100E+004    1.64050E+004
   348:    2.80320E+004    4.18660E+004    4.65030E+004    3.88140E+004
   352:    2.48370E+004    1.41920E+004    9.04900E+003    7.83300E+003
   356:    8.99400E+003    1.45080E+004    2.78020E+004    4.94840E+004
   360:    6.78830E+004    6.75800E+004    4.98420E+004    2.73200E+004
   364:    1.29800E+004    7.07300E+003    5.18700E+003    4.59000E+003
   368:    4.64200E+003    4.95100E+003    5.11700E+003    5.14400E+003
   372:    4.85800E+003    4.58800E+003    4.36000E+003    4.41500E+003
   376:    4.46400E+003    4.66000E+003    4.79900E+003    4.87300E+003
   380:    4.85500E+003    4.67300E+003    4.49900E+003    4.45700E+003
   384:    4.35200E+003    4.51100E+003    4.47200E+003    4.45200E+003
   388:    4.48100E+003    4.74600E+003    5.29800E+003    6.10000E+003
   392:    7.43600E+003    9.28700E+003    1.09100E+004    1.07550E+004
   396:    9.30300E+003    7.17300E+003    6.10800E+003    5.36900E+003
   400:    4.93000E+003    5.04200E+003    5.44000E+003    7.14500E+003
   404:    1.01830E+004    1.50230E+004    1.99570E+004    2.46190E+004
   408:    2.58060E+004    2.26840E+004    1.65620E+004    1.04410E+004
   412:    6.82200E+003    5.39300E+003    4.85300E+003    4.90100E+003
   416:    5.58900E+003    7.93300E+003    1.23840E+004    1.85220E+004
   420:    2.26300E+004    2.18580E+004    1.68940E+004    1.11310E+004
   424:    7.19800E+003    5.14200E+003    4.32200E+003    3.87900E+003
   428:    4.10600E+003    4.43600E+003    5.08900E+003    6.32600E+003
   432:    7.68800E+003    9.88600E+003    1.40090E+004    1.98220E+004
   436:    2.41510E+004    2.26810E+004    1.64940E+004    1.03520E+004
   440:    6.26900E+003    4.50600E+003    4.18500E+003    3.94100E+003
   444:    3.93100E+003    3.60200E+003    3.39700E+003    3.27400E+003
   448:    3.35400E+003    3.30800E+003    3.36900E+003    3.25900E+003
   452:    3.24700E+003    3.33300E+003    3.39400E+003    3.35200E+003
   456:    3.38300E+003    3.53900E+003    3.51700E+003    3.76200E+003
   460:    3.75700E+003    3.80600E+003    4.29700E+003    5.35600E+003
   464:    6.67000E+003    7.57100E+003    6.84000E+003    5.56100E+003
   468:    4.42800E+003    3.71400E+003    3.60100E+003    3.43600E+003
   472:    3.24200E+003    3.26400E+003    3.26400E+003    3.20500E+003
   476:    3.34300E+003    3.31000E+003    3.19300E+003    3.23100E+003
   480:    3.26900E+003    3.24000E+003    3.31400E+003    3.18100E+003
   484:    3.31200E+003    3.39700E+003    3.48500E+003    3.95500E+003
   488:    4.81100E+003    5.70800E+003    6.38400E+003    7.14200E+003
   492:    7.63400E+003    8.52300E+003    8.48800E+003    6.97600E+003
   496:    5.28300E+003    4.22000E+003    3.66600E+003    3.29700E+003
   500:    3.33400E+003    3.23700E+003    3.26000E+003    3.37900E+003
   504:    3.51400E+003    3.93500E+003    4.54400E+003    5.08100E+003
   508:    5.18700E+003    5.04600E+003    4.46500E+003    4.18900E+003
   512:    3.88500E+003    3.73800E+003    3.38800E+003    3.25200E+003
   516:    3.20700E+003    3.25600E+003    3.25900E+003    3.35500E+003
   520:    3.35100E+003    3.21200E+003    3.15700E+003    3.17800E+003
   524:    3.19600E+003    3.29900E+003    3.29400E+003    3.37300E+003
   528:    3.34100E+003    3.13100E+003    3.16500E+003    3.06100E+003
   532:    3.16600E+003    3.03400E+003    3.23400E+003    3.42700E+003
   536:    3.94100E+003    4.71800E+003    5.28000E+003    5.09900E+003
   540:    4.38300E+003    3.62900E+003    3.17800E+003    2.88700E+003
   544:    2.92200E+003    3.00400E+003    2.96000E+003    2.78700E+003
   548:    2.88600E+003    2.87100E+003    2.76900E+003    2.83100E+003
   552:    2.83800E+003    2.84400E+003    2.78700E+003    2.83100E+003
   556:    2.85000E+003    2.76300E+003    2.77900E+003    2.80300E+003
   560:    2.78100E+003    2.76500E+003    2.79700E+003    2.89900E+003
   564:    2.83900E+003    2.84100E+003    2.69300E+003    2.79800E+003
   568:    2.83000E+003    2.89500E+003    2.81700E+003    2.87700E+003
   572:    2.89800E+003    2.87100E+003    2.97200E+003    2.91000E+003
   576:    3.02600E+003    2.94700E+003    2.91300E+003    3.12300E+003
   580:    3.04300E+003    3.03900E+003    3.05400E+003    3.11900E+003
   584:    3.04600E+003    3.15500E+003    3.18100E+003    3.07300E+003
   588:    3.04600E+003    3.22900E+003    3.10600E+003    3.17400E+003
   592:    3.19100E+003    3.11300E+003    3.23900E+003    3.21400E+003
   596:    3.11800E+003    3.18900E+003    3.22200E+003    3.78800E+003
   600:    5.05600E+003    7.55300E+003    1.06700E+004    1.21560E+004
   604:    1.08300E+004    7.84300E+003    5.14800E+003    3.75900E+003
   608:    3.16900E+003    3.12100E+003    3.12800E+003    3.17700E+003
   612:    3.23300E+003    3.46700E+003    3.62300E+003    3.70500E+003
   616:    3.65900E+003    3.42400E+003    3.30300E+003    3.00700E+003
   620:    3.04300E+003    3.00100E+003    2.95100E+003    3.02000E+003
   624:    3.05200E+003    2.98300E+003    3.09100E+003    3.00700E+003
   628:    3.10800E+003    3.00500E+003    3.12200E+003    3.09300E+003
   632:    3.06600E+003    3.04800E+003    3.00800E+003    3.10400E+003
   636:    3.00700E+003    3.01000E+003    2.91100E+003    3.01500E+003
   640:    3.06000E+003    3.10600E+003    3.04100E+003    3.07100E+003
   644:    3.15500E+003    2.98400E+003    3.07400E+003    3.06600E+003
   648:    3.00900E+003    3.07700E+003    2.97000E+003    2.96300E+003
   652:    2.99100E+003    3.05400E+003    3.07400E+003    2.98900E+003
   656:    3.09000E+003    3.15400E+003    3.22700E+003    3.23600E+003
   660:    3.08300E+003    3.10700E+003    2.93700E+003    2.87500E+003
   664:    2.90000E+003    2.91700E+003    2.94500E+003    2.87300E+003
   668:    3.03800E+003    3.06300E+003    3.21400E+003    3.31400E+003
   672:    3.38200E+003    3.30800E+003    3.01200E+003    2.95100E+003
   676:    2.96700E+003    2.92800E+003    2.98000E+003    3.16300E+003
   680:    3.36200E+003    3.44200E+003    3.54100E+003    3.24400E+003
   684:    3.22900E+003    3.02400E+003    3.01600E+003    2.99700E+003
   688:    2.98900E+003    2.98400E+003    2.92600E+003    2.89900E+003
   692:    2.93900E+003    2.89800E+003    2.96200E+003    2.87400E+003
   696:    2.91300E+003    2.95700E+003    2.89100E+003    2.91800E+003
   700:    2.88000E+003    2.94000E+003    2.92900E+003    2.83700E+003
   704:    2.85300E+003    2.88900E+003    2.82100E+003    2.85400E+003
   708:    2.92300E+003    2.98600E+003    2.95700E+003    2.82800E+003
   712:    2.86500E+003    2.98000E+003    2.94100E+003    3.07800E+003
   716:    3.37900E+003    4.08800E+003    5.05400E+003    5.56800E+003
   720:    5.47300E+003    4.56300E+003    3.81400E+003    3.23900E+003
   724:    2.95400E+003    2.80000E+003    2.90900E+003    2.84500E+003
   728:    2.72900E+003    2.81000E+003    2.78700E+003    2.70800E+003
   732:    2.71500E+003    2.70000E+003    2.84300E+003    2.66000E+003
   736:    2.67400E+003    2.73900E+003    2.69300E+003    2.90700E+003
   740:    2.79500E+003    2.76400E+003    2.69700E+003    2.65400E+003
   744:    2.66300E+003    2.67800E+003    2.76300E+003    2.65700E+003
   748:    2.63100E+003    2.71200E+003    2.70100E+003    2.62500E+003
   752:    2.61900E+003    2.73800E+003    2.72300E+003    2.72200E+003
   756:    2.62000E+003    2.67700E+003    2.70400E+003    2.62400E+003
   760:    2.65000E+003    2.68000E+003    2.80100E+003    2.76300E+003
   764:    2.78600E+003    2.76100E+003    2.73700E+003    2.81900E+003
   768:    2.72200E+003    2.73500E+003    2.74800E+003    2.66000E+003
   772:    2.65100E+003    2.71700E+003    2.70200E+003    2.73300E+003
   776:    2.86700E+003    3.04400E+003    3.03000E+003    2.99300E+003
   780:    2.78800E+003    2.68200E+003    2.72700E+003    2.54700E+003
   784:    2.62200E+003    2.64800E+003    2.57900E+003    2.63400E+003
   788:    2.62100E+003    2.58900E+003    2.62600E+003    2.48100E+003
   792:    2.67600E+003    2.65300E+003    2.55500E+003    2.57700E+003
   796:    2.57500E+003    2.65000E+003    2.55800E+003    2.63100E+003
   800:    2.53300E+003    2.59100E+003    2.59200E+003    2.51100E+003
   804:    2.53400E+003    2.48600E+003    2.52500E+003    2.60500E+003
   808:    2.57000E+003    2.55600E+003    2.54900E+003    2.65400E+003
   812:    2.62200E+003    2.75500E+003    2.57200E+003    2.61700E+003
   816:    2.49100E+003    2.60000E+003    2.56900E+003    2.65500E+003
   820:    2.54000E+003    2.57500E+003    2.67300E+003    2.59000E+003
   824:    2.66400E+003    2.76000E+003    2.78600E+003    2.73200E+003
   828:    2.62900E+003    2.66500E+003    2.63800E+003    2.51900E+003
   832:    2.58500E+003    2.54100E+003    2.63800E+003    2.65800E+003
   836:    2.58800E+003    2.57900E+003    2.60800E+003    2.62300E+003
   840:    2.54400E+003    2.61500E+003    2.60800E+003    2.58300E+003
   844:    2.60000E+003    2.62100E+003    2.58500E+003    2.58000E+003
   848:    2.65800E+003    2.57100E+003    2.60900E+003    2.58800E+003
   852:    2.60800E+003    2.55600E+003    2.57400E+003    2.55900E+003
   856:    2.52100E+003    2.63700E+003    2.53400E+003    2.55400E+003
   860:    2.79500E+003    2.80400E+003    2.84500E+003    2.89300E+003
   864:    2.94300E+003    3.30300E+003    4.07800E+003    4.97200E+003
   868:    5.68300E+003    6.01600E+003    5.70500E+003    4.88100E+003
   872:    3.85500E+003    3.21500E+003    2.67800E+003    2.60400E+003
   876:    2.49900E+003    2.52400E+003    2.50600E+003    2.54600E+003
   880:    2.50800E+003    2.52400E+003    2.49500E+003    2.52100E+003
   884:    2.54300E+003    2.51100E+003    2.50400E+003    2.45400E+003
   888:    2.54700E+003    2.49000E+003    2.49100E+003    2.54500E+003
   892:    2.66600E+003    2.75300E+003    2.78900E+003    2.73400E+003
   896:    2.66000E+003    2.60700E+003    2.55800E+003    2.47800E+003
   900:    2.40300E+003    2.46100E+003    2.41100E+003    2.44700E+003
   904:    2.46700E+003    2.54500E+003    2.45600E+003    2.51100E+003
   908:    2.44200E+003    2.47800E+003    2.49700E+003    2.48400E+003
   912:    2.44900E+003    2.41700E+003    2.53000E+003    2.43300E+003
   916:    2.40500E+003    2.49700E+003    2.46900E+003    2.49900E+003
   920:    2.45700E+003    2.42600E+003    2.51000E+003    2.48700E+003
   924:    2.47100E+003    2.39200E+003    2.44100E+003    2.42600E+003
   928:    2.51000E+003    2.84500E+003    3.05200E+003    3.27600E+003
   932:    3.19600E+003    3.05200E+003    2.82200E+003    2.42300E+003
   936:    2.43000E+003    2.44600E+003    2.40800E+003    2.41300E+003
   940:    2.44100E+003    2.40400E+003    2.42400E+003    2.45300E+003
   944:    2.43200E+003    2.34700E+003    2.39700E+003    2.33300E+003
   948:    2.46400E+003    2.36300E+003    2.43900E+003    2.55000E+003
   952:    2.59300E+003    2.76100E+003    2.70000E+003    2.76100E+003
   956:    2.54300E+003    2.48100E+003    2.53700E+003    2.53300E+003
   960:    2.59800E+003    2.47700E+003    2.48200E+003    2.51300E+003
   964:    2.37000E+003    2.34000E+003    2.41700E+003    2.33600E+003
   968:    2.31200E+003    2.29000E+003    2.35600E+003    2.40200E+003
   972:    2.53000E+003    3.03200E+003    4.55300E+003    7.59000E+003
   976:    1.16590E+004    1.48080E+004    1.44710E+004    1.12330E+004
   980:    7.34500E+003    4.47300E+003    2.92500E+003    2.40100E+003
   984:    2.30700E+003    2.28500E+003    2.28700E+003    2.33800E+003
   988:    2.40900E+003    2.46200E+003    2.31700E+003    2.23700E+003
   992:    2.12000E+003    2.25700E+003    2.29100E+003    2.16200E+003
   996:    2.15200E+003    2.21200E+003    2.17900E+003    2.16800E+003
  1000:    2.13400E+003    2.34400E+003    2.26000E+003    2.27900E+003
  1004:    2.34200E+003    2.32300E+003    2.52600E+003    2.82300E+003
  1008:    2.98400E+003    3.14100E+003    3.07300E+003    2.61200E+003
  1012:    2.46900E+003    2.27900E+003    2.21000E+003    2.18500E+003
  1016:    2.12700E+003    2.13900E+003    2.21200E+003    2.14100E+003
  1020:    2.25700E+003    2.22900E+003    2.21200E+003    2.16100E+003
  1024:    2.17600E+003    2.20200E+003    2.17700E+003    2.14400E+003
  1028:    2.23000E+003    2.13100E+003    2.12600E+003    2.18800E+003
  1032:    2.20100E+003    2.14800E+003    2.14300E+003    2.15900E+003
  1036:    2.19900E+003    2.16100E+003    2.17900E+003    2.15200E+003
  1040:    2.25100E+003    2.21000E+003    2.25600E+003    2.17500E+003
  1044:    2.19000E+003    2.35200E+003    2.28200E+003    2.21000E+003
  1048:    2.26500E+003    2.12900E+003    2.10000E+003    2.23100E+003
  1052:    2.11000E+003    2.12700E+003    2.16500E+003    2.07500E+003
  1056:    2.11500E+003    2.13700E+003    2.05400E+003    2.22000E+003
  1060:    2.03800E+003    2.08100E+003    2.12600E+003    2.18100E+003
  1064:    2.09000E+003    2.20600E+003    2.15300E+003    2.18300E+003
  1068:    2.14700E+003    2.15200E+003    2.16300E+003    2.12300E+003
  1072:    2.16000E+003    2.14100E+003    2.08500E+003    2.03800E+003
  1076:    2.07400E+003    2.12600E+003    2.11700E+003    2.11900E+003
  1080:    2.14800E+003    2.18000E+003    2.20900E+003    2.16500E+003
  1084:    2.15600E+003    2.09600E+003    2.10200E+003    2.27600E+003
  1088:    2.27200E+003    2.39100E+003    2.35800E+003    2.35300E+003
  1092:    2.30700E+003    2.27900E+003    2.24400E+003    2.23500E+003
  1096:    2.23400E+003    2.27900E+003    2.18800E+003    2.28800E+003
  1100:    2.31500E+003    2.26700E+003    2.29200E+003    2.42800E+003
  1104:    2.44900E+003    2.40700E+003    2.43500E+003    2.60000E+003
  1108:    2.87700E+003    4.70700E+003    1.01300E+004    2.53360E+004
  1112:    5.55440E+004    9.83420E+004    1.33819E+005    1.39397E+005
  1116:    1.11966E+005    6.86730E+004    3.31770E+004    1.30750E+004
  1120:    4.79600E+003    3.01500E+003    3.83100E+003    6.52300E+003
  1124:    1.05030E+004    1.37060E+004    1.45450E+004    1.27120E+004
  1128:    9.51800E+003    7.43400E+003    6.25000E+003    5.39000E+003
  1132:    4.29100E+003    3.21500E+003    2.12900E+003    1.75400E+003
  1136:    1.57700E+003    1.45900E+003    1.44500E+003    1.48100E+003
  1140:    1.51700E+003    1.45900E+003    1.52300E+003    1.44800E+003
  1144:    1.42000E+003    1.51000E+003    1.43500E+003    1.45200E+003
  1148:    1.44000E+003    1.48900E+003    1.47600E+003    1.53400E+003
  1152:    1.50300E+003    1.47200E+003    1.38700E+003    1.44100E+003
  1156:    1.42300E+003    1.47700E+003    1.40500E+003    1.45300E+003
  1160:    1.49000E+003    1.39500E+003    1.42300E+003    1.50600E+003
  1164:    1.41300E+003    1.45300E+003    1.48200E+003    1.40200E+003
  1168:    1.43900E+003    1.41700E+003    1.40700E+003    1.40100E+003
  1172:    1.43900E+003    1.38400E+003    1.45600E+003    1.44500E+003
  1176:    1.51100E+003    1.63700E+003    1.73100E+003    1.94000E+003
  1180:    1.89900E+003    1.86000E+003    1.70200E+003    1.60300E+003
  1184:    1.43700E+003    1.38700E+003    1.48600E+003    1.38500E+003
  1188:    1.40800E+003    1.47200E+003    1.40400E+003    1.37600E+003
  1192:    1.35200E+003    1.35900E+003    1.39000E+003    1.46100E+003
  1196:    1.38600E+003    1.45900E+003    1.42100E+003    1.39700E+003
  1200:    1.39700E+003    1.42500E+003    1.41600E+003    1.43600E+003
  1204:    1.46100E+003    1.49200E+003    1.47900E+003    1.45500E+003
  1208:    1.64300E+003    1.62600E+003    1.55500E+003    1.59700E+003
  1212:    1.39500E+003    1.42500E+003    1.41400E+003    1.38900E+003
  1216:    1.33500E+003    1.39200E+003    1.34700E+003    1.38800E+003
  1220:    1.41100E+003    1.37400E+003    1.33800E+003    1.38400E+003
  1224:    1.38700E+003    1.37000E+003    1.34700E+003    1.39400E+003
  1228:    1.36400E+003    1.34800E+003    1.42600E+003    1.40600E+003
  1232:    1.42900E+003    1.41400E+003    1.45100E+003    1.32200E+003
  1236:    1.36700E+003    1.36800E+003    1.32400E+003    1.33000E+003
  1240:    1.32900E+003    1.42800E+003    1.37300E+003    1.36000E+003
  1244:    1.30800E+003    1.43500E+003    1.32600E+003    1.42300E+003
  1248:    1.32200E+003    1.34900E+003    1.37900E+003    1.36800E+003
  1252:    1.34200E+003    1.28400E+003    1.38500E+003    1.35200E+003
  1256:    1.48700E+003    1.67100E+003    2.23300E+003    3.54800E+003
  1260:    5.46400E+003    7.84200E+003    9.19600E+003    8.79700E+003
  1264:    6.85800E+003    4.54400E+003    2.68800E+003    1.78700E+003
  1268:    1.52200E+003    1.43600E+003    1.34000E+003    1.31200E+003
  1272:    1.29600E+003    1.27300E+003    1.32200E+003    1.32900E+003
  1276:    1.38600E+003    1.28500E+003    1.32900E+003    1.34500E+003
  1280:    1.42400E+003    1.38500E+003    1.38000E+003    1.49400E+003
  1284:    1.45000E+003    1.42100E+003    1.39900E+003    1.35700E+003
  1288:    1.36900E+003    1.41000E+003    1.43200E+003    1.68200E+003
  1292:    2.31200E+003    3.36000E+003    4.75700E+003    5.94600E+003
  1296:    5.87600E+003    4.98100E+003    3.50000E+003    2.40900E+003
  1300:    1.85900E+003    1.63600E+003    1.67500E+003    1.76700E+003
  1304:    1.72700E+003    1.60400E+003    1.47700E+003    1.33000E+003
  1308:    1.28800E+003    1.34700E+003    1.32800E+003    1.28600E+003
  1312:    1.32400E+003    1.32900E+003    1.37200E+003    1.40600E+003
  1316:    1.41300E+003    1.39700E+003    1.40200E+003    1.33200E+003
  1320:    1.34800E+003    1.26400E+003    1.30800E+003    1.29800E+003
  1324:    1.30700E+003    1.26400E+003    1.30100E+003    1.23200E+003
  1328:    1.33000E+003    1.27400E+003    1.27300E+003    1.28300E+003
  1332:    1.27200E+003    1.30600E+003    1.28500E+003    1.26100E+003
  1336:    1.28600E+003    1.23000E+003    1.26900E+003    1.28000E+003
  1340:    1.26200E+003    1.34100E+003    1.36800E+003    1.62500E+003
  1344:    1.88900E+003    2.04700E+003    2.04700E+003    1.98700E+003
  1348:    1.77000E+003    1.56000E+003    1.44400E+003    1.29600E+003
  1352:    1.28700E+003    1.27500E+003    1.24300E+003    1.21900E+003
  1356:    1.22600E+003    1.28600E+003    1.28900E+003    1.26700E+003
  1360:    1.24400E+003    1.25800E+003    1.23300E+003    1.31400E+003
  1364:    1.27400E+003    1.25300E+003    1.35000E+003    1.34300E+003
  1368:    1.32800E+003    1.32900E+003    1.30700E+003    1.24400E+003
  1372:    1.35400E+003    1.46600E+003    1.72200E+003    2.48400E+003
  1376:    4.13600E+003    6.23600E+003    8.41500E+003    9.13300E+003
  1380:    8.04600E+003    5.74600E+003    3.61000E+003    2.23300E+003
  1384:    1.54100E+003    1.31800E+003    1.23900E+003    1.28200E+003
  1388:    1.19800E+003    1.23100E+003    1.25400E+003    1.25000E+003
  1392:    1.18900E+003    1.30000E+003    1.26600E+003    1.25700E+003
  1396:    1.41600E+003    1.76000E+003    2.51100E+003    3.83000E+003
  1400:    5.81800E+003    7.46500E+003    7.91100E+003    6.76900E+003
  1404:    4.94200E+003    3.07400E+003    2.03600E+003    1.55000E+003
  1408:    1.27800E+003    1.26100E+003    1.23700E+003    1.26800E+003
  1412:    1.26500E+003    1.31500E+003    1.33400E+003    1.29600E+003
  1416:    1.25900E+003    1.23100E+003    1.21300E+003    1.23300E+003
  1420:    1.17700E+003    1.19200E+003    1.23300E+003    1.18500E+003
  1424:    1.18200E+003    1.16700E+003    1.17800E+003    1.22300E+003
  1428:    1.15400E+003    1.10400E+003    1.13900E+003    1.17500E+003
  1432:    1.13900E+003    1.22000E+003    1.21800E+003    1.19700E+003
  1436:    1.16800E+003    1.19100E+003    1.21500E+003    1.18800E+003
  1440:    1.24000E+003    1.16700E+003    1.20800E+003    1.16600E+003
  1444:    1.13100E+003    1.20500E+003    1.14700E+003    1.17500E+003
  1448:    1.11100E+003    1.13000E+003    1.17000E+003    1.16500E+003
  1452:    1.19500E+003    1.13900E+003    1.16200E+003    1.18600E+003
  1456:    1.12500E+003    1.14300E+003    1.14200E+003    1.14400E+003
  1460:    1.21000E+003    1.14900E+003    1.15900E+003    1.18000E+003
  1464:    1.17500E+003    1.23000E+003    1.15900E+003    1.24100E+003
  1468:    1.23300E+003    1.21400E+003    1.13100E+003    1.15100E+003
  1472:    1.17400E+003    1.12900E+003    1.15600E+003    1.17600E+003
  1476:    1.16800E+003    1.09400E+003    1.13100E+003    1.13200E+003
  1480:    1.12800E+003    1.20500E+003    1.11700E+003    1.10000E+003
  1484:    1.14900E+003    1.11100E+003    1.14600E+003    1.12300E+003
  1488:    1.14700E+003    1.19000E+003    1.12000E+003    1.18600E+003
  1492:    1.15400E+003    1.15800E+003    1.16100E+003    1.14900E+003
  1496:    1.14000E+003    1.16700E+003    1.22200E+003    1.22800E+003
  1500:    1.40500E+003    1.42900E+003    1.53600E+003    1.48500E+003
  1504:    1.36200E+003    1.29900E+003    1.21200E+003    1.12500E+003
  1508:    1.15500E+003    1.10400E+003    1.20000E+003    1.14300E+003
  1512:    1.20100E+003    1.12100E+003    1.23500E+003    1.13700E+003
  1516:    1.18800E+003    1.14700E+003    1.10700E+003    1.11900E+003
  1520:    1.16600E+003    1.23300E+003    1.23100E+003    1.21000E+003
  1524:    1.25500E+003    1.23600E+003    1.36700E+003    1.54200E+003
  1528:    2.28200E+003    3.41300E+003    4.93600E+003    6.47800E+003
  1532:    6.93000E+003    6.19300E+003    4.60700E+003    3.09300E+003
  1536:    2.04500E+003    1.41000E+003    1.32500E+003    1.08900E+003
  1540:    1.15400E+003    1.15800E+003    1.15700E+003    1.21800E+003
  1544:    1.11500E+003    1.12900E+003    1.17400E+003    1.16400E+003
  1548:    1.24000E+003    1.33800E+003    1.48800E+003    1.77400E+003
  1552:    1.80400E+003    1.76400E+003    1.62200E+003    1.43800E+003
  1556:    1.26400E+003    1.22200E+003    1.14500E+003    1.20100E+003
  1560:    1.14300E+003    1.12200E+003    1.13800E+003    1.10000E+003
  1564:    1.18600E+003    1.22300E+003    1.14400E+003    1.11900E+003
  1568:    1.12600E+003    1.17600E+003    1.20400E+003    1.18100E+003
  1572:    1.24500E+003    1.22400E+003    1.54900E+003    2.31000E+003
  1576:    4.47700E+003    8.68100E+003    1.45520E+004    2.11730E+004
  1580:    2.43170E+004    2.28900E+004    1.72380E+004    1.04110E+004
  1584:    5.49800E+003    2.73100E+003    1.49900E+003    1.19800E+003
  1588:    1.14800E+003    1.22800E+003    1.35200E+003    1.61000E+003
  1592:    1.65700E+003    1.71300E+003    1.63000E+003    1.35500E+003
  1596:    1.29400E+003    1.11900E+003    1.09500E+003    1.10200E+003
  1600:    1.09500E+003    1.04400E+003    9.68000E+002    1.07600E+003
  1604:    1.03300E+003    1.12300E+003    9.81000E+002    9.92000E+002
  1608:    1.03400E+003    1.03400E+003    1.05800E+003    1.01400E+003
  1612:    1.10300E+003    9.71000E+002    1.01400E+003    1.05800E+003
  1616:    1.06800E+003    1.04300E+003    1.04500E+003    9.64000E+002
  1620:    1.06800E+003    1.05300E+003    1.02500E+003    1.00300E+003
  1624:    1.00400E+003    9.91000E+002    1.07000E+003    1.08800E+003
  1628:    1.06700E+003    1.05500E+003    1.09300E+003    1.04100E+003
  1632:    1.07600E+003    1.09500E+003    1.04000E+003    1.09900E+003
  1636:    1.08100E+003    1.12600E+003    1.38300E+003    2.09800E+003
  1640:    3.53400E+003    6.21700E+003    9.52500E+003    1.25370E+004
  1644:    1.30870E+004    1.14620E+004    8.11700E+003    4.86200E+003
  1648:    2.70000E+003    1.54500E+003    1.15600E+003    9.91000E+002
  1652:    9.90000E+002    9.97000E+002    9.82000E+002    9.73000E+002
  1656:    9.26000E+002    9.67000E+002    1.00100E+003    1.02700E+003
  1660:    9.12000E+002    9.90000E+002    9.59000E+002    9.53000E+002
  1664:    9.75000E+002    1.03300E+003    9.08000E+002    1.06500E+003
  1668:    1.04300E+003    1.02700E+003    9.83000E+002    9.90000E+002
  1672:    9.57000E+002    9.00000E+002    9.52000E+002    1.00800E+003
  1676:    1.02200E+003    1.03300E+003    1.00700E+003    9.70000E+002
  1680:    1.03300E+003    1.01900E+003    9.53000E+002    1.01400E+003
  1684:    1.03000E+003    1.02200E+003    9.83000E+002    1.03900E+003
  1688:    1.01200E+003    9.87000E+002    9.84000E+002    9.44000E+002
  1692:    9.60000E+002    9.65000E+002    1.00100E+003    1.02100E+003
  1696:    1.00000E+003    9.63000E+002    1.03400E+003    1.00800E+003
  1700:    9.43000E+002    1.01800E+003    9.89000E+002    9.83000E+002
  1704:    9.63000E+002    9.54000E+002    1.02000E+003    9.40000E+002
  1708:    9.90000E+002    1.01900E+003    9.44000E+002    9.60000E+002
  1712:    1.03900E+003    9.95000E+002    9.78000E+002    9.86000E+002
  1716:    1.02400E+003    9.78000E+002    1.02600E+003    9.85000E+002
  1720:    9.36000E+002    9.19000E+002    1.02000E+003    9.76000E+002
  1724:    9.63000E+002    9.80000E+002    9.24000E+002    9.43000E+002
  1728:    9.81000E+002    9.56000E+002    9.84000E+002    9.88000E+002
  1732:    9.74000E+002    9.89000E+002    1.02500E+003    9.54000E+002
  1736:    1.00300E+003    1.00100E+003    9.54000E+002    1.02200E+003
  1740:    9.66000E+002    9.90000E+002    9.97000E+002    1.04200E+003
  1744:    1.01000E+003    9.77000E+002    1.01300E+003    9.98000E+002
  1748:    1.03400E+003    1.08100E+003    1.12800E+003    1.06000E+003
  1752:    1.08700E+003    1.07800E+003    1.05200E+003    1.03900E+003
  1756:    9.45000E+002    9.99000E+002    9.96000E+002    1.10700E+003
  1760:    1.17600E+003    1.14200E+003    1.27600E+003    1.18500E+003
  1764:    1.13400E+003    1.10800E+003    1.08600E+003    9.67000E+002
  1768:    9.94000E+002    9.90000E+002    9.86000E+002    9.99000E+002
  1772:    9.88000E+002    1.00500E+003    1.02000E+003    9.86000E+002
  1776:    9.80000E+002    9.09000E+002    9.34000E+002    9.22000E+002
  1780:    9.83000E+002    9.36000E+002    9.79000E+002    9.93000E+002
  1784:    9.69000E+002    9.66000E+002    9.54000E+002    1.04400E+003
  1788:    9.31000E+002    9.92000E+002    9.72000E+002    1.00300E+003
  1792:    9.66000E+002    1.01700E+003    9.71000E+002    9.99000E+002
  1796:    9.86000E+002    1.00100E+003    1.09500E+003    1.04100E+003
  1800:    9.98000E+002    9.70000E+002    1.00700E+003    9.54000E+002
  1804:    1.08000E+003    1.02400E+003    1.08200E+003    1.10400E+003
  1808:    1.15300E+003    1.07000E+003    1.14200E+003    1.07700E+003
  1812:    1.02100E+003    1.03600E+003    1.06400E+003    1.06800E+003
  1816:    1.04700E+003    1.04100E+003    1.09400E+003    1.01300E+003
  1820:    1.05000E+003    9.96000E+002    1.00000E+003    1.02500E+003
  1824:    1.03400E+003    9.72000E+002    1.00000E+003    9.85000E+002
  1828:    9.54000E+002    1.02300E+003    9.63000E+002    1.00500E+003
  1832:    1.04400E+003    9.64000E+002    9.87000E+002    1.00300E+003
  1836:    9.99000E+002    1.00200E+003    9.65000E+002    9.99000E+002
  1840:    9.83000E+002    9.24000E+002    1.00200E+003    9.47000E+002
  1844:    1.04400E+003    9.75000E+002    9.61000E+002    1.03100E+003
  1848:    1.02300E+003    9.61000E+002    9.69000E+002    9.90000E+002
  1852:    9.74000E+002    9.93000E+002    1.00900E+003    1.02500E+003
  1856:    9.99000E+002    1.01000E+003    1.02400E+003    1.05900E+003
  1860:    1.04000E+003    1.02800E+003    1.03900E+003    9.83000E+002
  1864:    9.77000E+002    1.00300E+003    1.05300E+003    9.48000E+002
  1868:    1.03600E+003    9.66000E+002    1.05300E+003    9.41000E+002
  1872:    9.46000E+002    9.64000E+002    9.59000E+002    9.81000E+002
  1876:    9.66000E+002    9.70000E+002    1.00700E+003    9.76000E+002
  1880:    9.77000E+002    9.90000E+002    9.51000E+002    9.57000E+002
  1884:    9.55000E+002    9.40000E+002    9.79000E+002    9.49000E+002
  1888:    9.53000E+002    9.75000E+002    9.25000E+002    9.63000E+002
  1892:    1.00100E+003    9.56000E+002    1.01200E+003    9.94000E+002
  1896:    9.16000E+002    9.14000E+002    9.41000E+002    8.94000E+002
  1900:    9.03000E+002    9.01000E+002    8.59000E+002    8.70000E+002
  1904:    9.24000E+002    9.27000E+002    9.02000E+002    9.77000E+002
  1908:    1.19200E+003    1.65300E+003    2.30200E+003    2.89300E+003
  1912:    3.54700E+003    3.53600E+003    3.03200E+003    2.44400E+003
  1916:    1.66300E+003    1.21100E+003    9.59000E+002    8.98000E+002
  1920:    8.46000E+002    8.80000E+002    8.94000E+002    8.27000E+002
  1924:    8.53000E+002    8.83000E+002    8.46000E+002    8.16000E+002
  1928:    8.38000E+002    8.46000E+002    7.90000E+002    8.50000E+002
  1932:    8.06000E+002    8.06000E+002    8.28000E+002    8.41000E+002
  1936:    8.41000E+002    8.84000E+002    8.78000E+002    9.17000E+002
  1940:    9.35000E+002    9.72000E+002    9.14000E+002    8.29000E+002
  1944:    8.36000E+002    8.20000E+002    8.04000E+002    8.74000E+002
  1948:    8.55000E+002    7.74000E+002    8.24000E+002    8.54000E+002
  1952:    8.38000E+002    8.04000E+002    8.15000E+002    8.52000E+002
  1956:    8.22000E+002    8.43000E+002    8.17000E+002    8.39000E+002
  1960:    8.59000E+002    8.49000E+002    7.97000E+002    8.35000E+002
  1964:    8.33000E+002    8.38000E+002    7.81000E+002    8.25000E+002
  1968:    8.08000E+002    7.92000E+002    8.55000E+002    8.30000E+002
  1972:    8.13000E+002    7.77000E+002    8.08000E+002    7.80000E+002
  1976:    8.00000E+002    8.21000E+002    7.97000E+002    8.46000E+002
  1980:    7.71000E+002    7.79000E+002    8.18000E+002    8.31000E+002
  1984:    7.96000E+002    8.08000E+002    8.55000E+002    8.48000E+002
  1988:    7.59000E+002    7.81000E+002    7.92000E+002    7.89000E+002
  1992:    8.17000E+002    7.83000E+002    8.07000E+002    8.27000E+002
  1996:    7.69000E+002    8.58000E+002    7.83000E+002    7.71000E+002
  2000:    7.82000E+002    8.15000E+002    7.87000E+002    7.41000E+002
  2004:    7.47000E+002    7.51000E+002    7.93000E+002    7.42000E+002
  2008:    7.54000E+002    8.11000E+002    7.31000E+002    7.37000E+002
  2012:    7.23000E+002    7.49000E+002    7.68000E+002    7.67000E+002
  2016:    7.64000E+002    7.50000E+002    7.52000E+002    7.58000E+002
  2020:    7.55000E+002    8.11000E+002    7.75000E+002    7.54000E+002
  2024:    7.89000E+002    7.53000E+002    7.51000E+002    7.24000E+002
  2028:    7.80000E+002    7.45000E+002    7.44000E+002    7.31000E+002
  2032:    7.66000E+002    7.49000E+002    7.54000E+002    7.12000E+002
  2036:    7.35000E+002    6.78000E+002    7.04000E+002    7.73000E+002
  2040:    7.27000E+002    6.74000E+002    7.06000E+002    7.11000E+002
  2044:    7.29000E+002    7.50000E+002    6.82000E+002    6.67000E+002
  2048:    7.47000E+002    7.12000E+002    7.30000E+002    7.39000E+002
  2052:    7.50000E+002    7.92000E+002    8.00000E+002    8.23000E+002
  2056:    8.82000E+002    9.18000E+002    8.46000E+002    8.43000E+002
  2060:    7.42000E+002    8.47000E+002    7.40000E+002    6.90000E+002
  2064:    7.10000E+002    7.26000E+002    7.50000E+002    7.17000E+002
  2068:    6.85000E+002    7.38000E+002    7.51000E+002    6.63000E+002
  2072:    6.87000E+002    7.28000E+002    7.37000E+002    7.63000E+002
  2076:    7.14000E+002    7.53000E+002    6.97000E+002    7.04000E+002
  2080:    7.27000E+002    6.92000E+002    6.98000E+002    7.25000E+002
  2084:    7.06000E+002    6.67000E+002    6.70000E+002    7.23000E+002
  2088:    6.84000E+002    7.24000E+002    7.27000E+002    7.23000E+002
  2092:    7.46000E+002    6.51000E+002    6.75000E+002    7.13000E+002
  2096:    6.82000E+002    7.11000E+002    7.29000E+002    7.39000E+002
  2100:    8.21000E+002    7.55000E+002    7.33000E+002    7.41000E+002
  2104:    6.88000E+002    7.05000E+002    7.07000E+002    7.16000E+002
  2108:    6.28000E+002    7.50000E+002    7.26000E+002    8.01000E+002
  2112:    8.56000E+002    1.03300E+003    1.15600E+003    1.18800E+003
  2116:    1.21100E+003    1.15000E+003    9.97000E+002    7.49000E+002
  2120:    7.82000E+002    7.23000E+002    7.01000E+002    6.98000E+002
  2124:    7.63000E+002    7.42000E+002    7.10000E+002    7.45000E+002
  2128:    7.24000E+002    7.07000E+002    7.09000E+002    7.40000E+002
  2132:    7.10000E+002    6.30000E+002    7.39000E+002    6.90000E+002
  2136:    6.87000E+002    6.75000E+002    6.57000E+002    6.96000E+002
  2140:    6.81000E+002    7.29000E+002    6.73000E+002    6.88000E+002
  2144:    6.65000E+002    6.74000E+002    6.84000E+002    7.36000E+002
  2148:    7.11000E+002    6.65000E+002    6.56000E+002    6.91000E+002
  2152:    7.05000E+002    7.73000E+002    7.16000E+002    7.00000E+002
  2156:    8.49000E+002    9.73000E+002    1.30100E+003    2.04700E+003
  2160:    3.18100E+003    4.52400E+003    5.49300E+003    5.86400E+003
  2164:    5.32400E+003    4.10000E+003    2.77000E+003    1.69100E+003
  2168:    1.06500E+003    7.54000E+002    7.34000E+002    6.79000E+002
  2172:    6.69000E+002    6.82000E+002    6.71000E+002    6.30000E+002
  2176:    6.90000E+002    7.01000E+002    7.01000E+002    6.73000E+002
  2180:    7.16000E+002    7.05000E+002    7.23000E+002    6.92000E+002
  2184:    6.40000E+002    6.31000E+002    6.68000E+002    6.50000E+002
  2188:    6.10000E+002    6.72000E+002    6.29000E+002    6.82000E+002
  2192:    6.71000E+002    6.76000E+002    7.35000E+002    7.38000E+002
  2196:    6.85000E+002    6.82000E+002    7.29000E+002    6.72000E+002
  2200:    6.53000E+002    6.50000E+002    6.84000E+002    6.44000E+002
  2204:    7.03000E+002    7.09000E+002    6.46000E+002    6.37000E+002
  2208:    5.82000E+002    7.14000E+002    6.82000E+002    7.03000E+002
  2212:    7.45000E+002    6.37000E+002    6.98000E+002    6.68000E+002
  2216:    7.19000E+002    6.59000E+002    6.70000E+002    7.23000E+002
  2220:    7.22000E+002    6.44000E+002    6.78000E+002    6.30000E+002
  2224:    6.89000E+002    6.50000E+002    6.55000E+002    6.40000E+002
  2228:    6.55000E+002    6.94000E+002    7.02000E+002    7.31000E+002
  2232:    8.35000E+002    7.86000E+002    8.71000E+002    8.44000E+002
  2236:    7.59000E+002    7.23000E+002    7.29000E+002    7.00000E+002
  2240:    6.87000E+002    6.92000E+002    6.99000E+002    6.73000E+002
  2244:    7.28000E+002    7.15000E+002    7.42000E+002    6.60000E+002
  2248:    6.88000E+002    6.73000E+002    6.54000E+002    6.50000E+002
  2252:    6.91000E+002    6.46000E+002    6.33000E+002    6.24000E+002
  2256:    6.11000E+002    6.14000E+002    6.30000E+002    5.89000E+002
  2260:    6.50000E+002    6.62000E+002    6.27000E+002    6.34000E+002
  2264:    6.39000E+002    6.66000E+002    6.53000E+002    6.42000E+002
  2268:    6.58000E+002    6.73000E+002    6.26000E+002    6.73000E+002
  2272:    6.51000E+002    6.69000E+002    6.80000E+002    7.09000E+002
  2276:    6.88000E+002    6.74000E+002    6.40000E+002    6.80000E+002
  2280:    6.15000E+002    6.62000E+002    6.55000E+002    6.39000E+002
  2284:    5.76000E+002    5.83000E+002    6.28000E+002    6.30000E+002
  2288:    6.35000E+002    6.76000E+002    6.22000E+002    6.18000E+002
  2292:    6.27000E+002    6.06000E+002    5.84000E+002    6.64000E+002
  2296:    5.93000E+002    6.31000E+002    6.16000E+002    6.68000E+002
  2300:    6.36000E+002    6.49000E+002    6.53000E+002    6.13000E+002
  2304:    6.48000E+002    6.13000E+002    6.32000E+002    6.40000E+002
  2308:    6.12000E+002    6.32000E+002    6.23000E+002    6.32000E+002
  2312:    6.53000E+002    5.97000E+002    6.20000E+002    6.74000E+002
  2316:    6.65000E+002    6.22000E+002    6.57000E+002    6.22000E+002
  2320:    6.73000E+002    6.21000E+002    5.95000E+002    6.32000E+002
  2324:    6.08000E+002    6.58000E+002    6.48000E+002    6.16000E+002
  2328:    6.22000E+002    6.47000E+002    6.21000E+002    6.34000E+002
  2332:    6.09000E+002    6.45000E+002    6.15000E+002    6.02000E+002
  2336:    6.55000E+002    6.08000E+002    5.97000E+002    6.26000E+002
  2340:    5.99000E+002    6.35000E+002    6.27000E+002    6.21000E+002
  2344:    6.50000E+002    6.47000E+002    6.39000E+002    6.74000E+002
  2348:    6.24000E+002    6.33000E+002    6.67000E+002    7.22000E+002
  2352:    7.34000E+002    7.70000E+002    7.97000E+002    7.81000E+002
  2356:    6.74000E+002    7.18000E+002    6.76000E+002    5.69000E+002
  2360:    6.58000E+002    6.53000E+002    5.76000E+002    6.37000E+002
  2364:    6.38000E+002    5.90000E+002    6.45000E+002    5.62000E+002
  2368:    6.66000E+002    6.44000E+002    6.64000E+002    6.34000E+002
  2372:    6.59000E+002    7.50000E+002    8.49000E+002    9.76000E+002
  2376:    1.10300E+003    1.19800E+003    1.25100E+003    1.29300E+003
  2380:    1.41200E+003    1.80500E+003    2.86400E+003    4.30200E+003
  2384:    6.06400E+003    7.54200E+003    8.01000E+003    7.23300E+003
  2388:    5.56500E+003    3.77700E+003    2.38900E+003    1.49100E+003
  2392:    1.01800E+003    8.74000E+002    8.05000E+002    7.25000E+002
  2396:    7.05000E+002    6.80000E+002    6.72000E+002    6.23000E+002
  2400:    6.95000E+002    6.62000E+002    7.06000E+002    6.35000E+002
  2404:    6.48000E+002    6.53000E+002    6.97000E+002    6.43000E+002
  2408:    6.67000E+002    6.34000E+002    6.45000E+002    6.17000E+002
  2412:    6.34000E+002    6.18000E+002    6.93000E+002    6.11000E+002
  2416:    6.26000E+002    6.49000E+002    6.21000E+002    5.77000E+002
  2420:    6.18000E+002    6.39000E+002    6.25000E+002    6.74000E+002
  2424:    6.04000E+002    6.20000E+002    6.74000E+002    6.83000E+002
  2428:    6.86000E+002    6.39000E+002    7.07000E+002    6.68000E+002
  2432:    6.59000E+002    6.83000E+002    6.32000E+002    6.61000E+002
  2436:    6.06000E+002    6.34000E+002    5.98000E+002    6.63000E+002
  2440:    6.62000E+002    6.35000E+002    6.49000E+002    6.86000E+002
  2444:    6.52000E+002    6.79000E+002    6.45000E+002    6.74000E+002
  2448:    6.74000E+002    6.09000E+002    6.29000E+002    6.48000E+002
  2452:    6.06000E+002    6.50000E+002    6.33000E+002    5.94000E+002
  2456:    6.60000E+002    5.68000E+002    6.54000E+002    6.30000E+002
  2460:    5.86000E+002    6.16000E+002    6.43000E+002    6.21000E+002
  2464:    6.27000E+002    6.25000E+002    6.14000E+002    5.70000E+002
  2468:    6.68000E+002    6.17000E+002    6.28000E+002    6.13000E+002
  2472:    6.40000E+002    6.21000E+002    6.54000E+002    6.08000E+002
  2476:    6.28000E+002    6.08000E+002    6.44000E+002    6.26000E+002
  2480:    6.15000E+002    5.90000E+002    6.30000E+002    5.90000E+002
  2484:    6.47000E+002    6.41000E+002    6.17000E+002    6.29000E+002
  2488:    6.51000E+002    6.51000E+002    6.32000E+002    6.27000E+002
  2492:    6.12000E+002    6.55000E+002    6.89000E+002    5.92000E+002
  2496:    6.46000E+002    5.86000E+002    6.06000E+002    6.33000E+002
  2500:    6.70000E+002    6.35000E+002    6.61000E+002    6.44000E+002
  2504:    6.22000E+002    6.56000E+002    6.37000E+002    6.02000E+002
  2508:    6.09000E+002    6.12000E+002    5.86000E+002    6.30000E+002
  2512:    6.42000E+002    5.97000E+002    6.20000E+002    6.14000E+002
  2516:    6.48000E+002    5.74000E+002    6.45000E+002    5.91000E+002
  2520:    6.06000E+002    6.64000E+002    6.01000E+002    6.00000E+002
  2524:    6.39000E+002    6.31000E+002    5.77000E+002    6.49000E+002
  2528:    6.46000E+002    5.43000E+002    6.53000E+002    6.21000E+002
  2532:    6.13000E+002    6.07000E+002    6.22000E+002    6.15000E+002
  2536:    6.15000E+002    6.10000E+002    5.68000E+002    5.72000E+002
  2540:    5.65000E+002    6.21000E+002    5.95000E+002    6.07000E+002
  2544:    5.62000E+002    5.74000E+002    5.54000E+002    6.24000E+002
  2548:    5.65000E+002    7.27000E+002    6.87000E+002    7.30000E+002
  2552:    7.42000E+002    7.77000E+002    7.19000E+002    7.07000E+002
  2556:    6.55000E+002    6.40000E+002    6.00000E+002    6.00000E+002
  2560:    6.54000E+002    6.30000E+002    6.49000E+002    5.89000E+002
  2564:    5.88000E+002    6.52000E+002    7.09000E+002    6.87000E+002
  2568:    7.20000E+002    7.34000E+002    6.64000E+002    7.04000E+002
  2572:    6.89000E+002    5.88000E+002    6.12000E+002    6.03000E+002
  2576:    6.15000E+002    6.04000E+002    5.62000E+002    6.30000E+002
  2580:    6.17000E+002    5.90000E+002    5.98000E+002    5.81000E+002
  2584:    6.02000E+002    5.69000E+002    6.06000E+002    5.75000E+002
  2588:    5.91000E+002    6.34000E+002    6.57000E+002    5.98000E+002
  2592:    5.92000E+002    6.49000E+002    6.42000E+002    6.52000E+002
  2596:    6.14000E+002    5.99000E+002    6.31000E+002    5.67000E+002
  2600:    6.34000E+002    5.64000E+002    6.15000E+002    6.44000E+002
  2604:    6.03000E+002    5.47000E+002    5.74000E+002    5.98000E+002
  2608:    6.08000E+002    5.61000E+002    6.21000E+002    5.95000E+002
  2612:    5.80000E+002    6.11000E+002    6.85000E+002    6.01000E+002
  2616:    5.89000E+002    5.65000E+002    6.05000E+002    6.32000E+002
  2620:    6.38000E+002    6.07000E+002    6.58000E+002    6.87000E+002
  2624:    9.09000E+002    1.09100E+003    1.25600E+003    1.48600E+003
  2628:    1.51800E+003    1.47300E+003    1.22700E+003    9.32000E+002
  2632:    7.91000E+002    7.39000E+002    6.53000E+002    5.72000E+002
  2636:    6.07000E+002    5.95000E+002    5.78000E+002    6.13000E+002
  2640:    5.70000E+002    5.94000E+002    6.10000E+002    6.31000E+002
  2644:    6.80000E+002    6.25000E+002    6.12000E+002    6.13000E+002
  2648:    6.16000E+002    6.20000E+002    6.31000E+002    5.81000E+002
  2652:    5.76000E+002    5.80000E+002    5.77000E+002    6.10000E+002
  2656:    6.12000E+002    5.81000E+002    6.48000E+002    6.31000E+002
  2660:    6.08000E+002    6.30000E+002    5.84000E+002    6.27000E+002
  2664:    6.49000E+002    7.09000E+002    7.63000E+002    6.98000E+002
  2668:    7.28000E+002    7.17000E+002    7.18000E+002    7.08000E+002
  2672:    6.93000E+002    7.05000E+002    7.11000E+002    7.03000E+002
  2676:    6.61000E+002    6.60000E+002    6.57000E+002    5.95000E+002
  2680:    6.17000E+002    6.36000E+002    6.11000E+002    6.39000E+002
  2684:    6.15000E+002    5.95000E+002    5.99000E+002    5.55000E+002
  2688:    5.91000E+002    5.96000E+002    6.39000E+002    6.21000E+002
  2692:    6.05000E+002    6.37000E+002    6.20000E+002    6.25000E+002
  2696:    5.46000E+002    5.97000E+002    6.18000E+002    5.96000E+002
  2700:    6.27000E+002    6.06000E+002    5.90000E+002    6.04000E+002
  2704:    6.04000E+002    5.57000E+002    5.80000E+002    6.42000E+002
  2708:    6.33000E+002    6.73000E+002    6.90000E+002    7.14000E+002
  2712:    6.82000E+002    6.85000E+002    7.19000E+002    7.12000E+002
  2716:    7.47000E+002    1.03200E+003    1.58700E+003    2.99800E+003
  2720:    5.69200E+003    1.01780E+004    1.64060E+004    2.22030E+004
  2724:    2.67370E+004    2.64910E+004    2.33140E+004    1.71380E+004
  2728:    1.09900E+004    6.05300E+003    3.00500E+003    1.51600E+003
  2732:    9.11000E+002    6.66000E+002    6.19000E+002    5.89000E+002
  2736:    6.12000E+002    5.94000E+002    6.50000E+002    5.97000E+002
  2740:    6.27000E+002    5.69000E+002    5.62000E+002    5.91000E+002
  2744:    5.96000E+002    5.71000E+002    5.75000E+002    5.65000E+002
  2748:    5.64000E+002    5.76000E+002    5.50000E+002    5.71000E+002
  2752:    5.68000E+002    5.80000E+002    5.69000E+002    5.57000E+002
  2756:    5.59000E+002    5.43000E+002    5.59000E+002    5.79000E+002
  2760:    5.85000E+002    5.78000E+002    5.90000E+002    5.90000E+002
  2764:    6.23000E+002    5.82000E+002    5.93000E+002    5.96000E+002
  2768:    5.85000E+002    5.87000E+002    5.77000E+002    5.52000E+002
  2772:    5.74000E+002    5.71000E+002    5.55000E+002    5.24000E+002
  2776:    5.50000E+002    5.69000E+002    5.12000E+002    5.65000E+002
  2780:    5.79000E+002    5.81000E+002    6.08000E+002    5.30000E+002
  2784:    5.63000E+002    6.01000E+002    5.73000E+002    5.78000E+002
  2788:    5.87000E+002    5.39000E+002    5.90000E+002    5.88000E+002
  2792:    5.51000E+002    5.65000E+002    5.70000E+002    5.70000E+002
  2796:    5.82000E+002    5.70000E+002    5.42000E+002    5.79000E+002
  2800:    5.34000E+002    6.27000E+002    5.89000E+002    5.46000E+002
  2804:    5.84000E+002    5.28000E+002    5.56000E+002    5.58000E+002
  2808:    5.38000E+002    5.93000E+002    5.74000E+002    5.74000E+002
  2812:    5.41000E+002    5.48000E+002    5.97000E+002    5.69000E+002
  2816:    5.61000E+002    5.73000E+002    5.28000E+002    5.50000E+002
  2820:    5.45000E+002    5.43000E+002    5.75000E+002    5.66000E+002
  2824:    6.14000E+002    5.32000E+002    5.48000E+002    5.05000E+002
  2828:    5.28000E+002    5.48000E+002    5.33000E+002    5.58000E+002
  2832:    5.15000E+002    5.59000E+002    5.30000E+002    6.15000E+002
  2836:    5.88000E+002    6.21000E+002    6.53000E+002    6.43000E+002
  2840:    8.30000E+002    1.12300E+003    1.78200E+003    2.89600E+003
  2844:    4.21000E+003    5.79100E+003    6.81900E+003    6.96000E+003
  2848:    6.19900E+003    4.76100E+003    3.25100E+003    1.99800E+003
  2852:    1.16300E+003    8.36000E+002    6.87000E+002    5.55000E+002
  2856:    5.48000E+002    4.89000E+002    5.80000E+002    5.68000E+002
  2860:    5.60000E+002    5.38000E+002    5.40000E+002    5.38000E+002
  2864:    5.32000E+002    5.13000E+002    5.46000E+002    5.57000E+002
  2868:    5.28000E+002    5.35000E+002    5.41000E+002    5.34000E+002
  2872:    5.68000E+002    5.70000E+002    5.27000E+002    5.62000E+002
  2876:    5.96000E+002    6.72000E+002    6.63000E+002    5.57000E+002
  2880:    5.62000E+002    5.24000E+002    5.58000E+002    5.59000E+002
  2884:    5.26000E+002    5.47000E+002    5.41000E+002    5.29000E+002
  2888:    5.54000E+002    5.39000E+002    5.70000E+002    5.39000E+002
  2892:    5.21000E+002    5.92000E+002    5.34000E+002    5.68000E+002
  2896:    5.62000E+002    6.30000E+002    5.74000E+002    5.48000E+002
  2900:    5.80000E+002    5.80000E+002    5.76000E+002    5.49000E+002
  2904:    4.73000E+002    5.70000E+002    5.64000E+002    5.13000E+002
  2908:    5.47000E+002    5.44000E+002    5.47000E+002    5.56000E+002
  2912:    5.25000E+002    5.28000E+002    5.15000E+002    5.35000E+002
  2916:    5.14000E+002    5.33000E+002    5.09000E+002    5.43000E+002
  2920:    4.82000E+002    5.58000E+002    4.87000E+002    5.61000E+002
  2924:    5.30000E+002    5.25000E+002    5.64000E+002    5.37000E+002
  2928:    5.23000E+002    5.22000E+002    5.70000E+002    5.28000E+002
  2932:    6.09000E+002    5.46000E+002    5.20000E+002    5.45000E+002
  2936:    5.47000E+002    5.15000E+002    5.57000E+002    5.74000E+002
  2940:    5.64000E+002    5.79000E+002    5.52000E+002    5.88000E+002
  2944:    5.37000E+002    5.10000E+002    5.72000E+002    5.63000E+002
  2948:    5.38000E+002    5.35000E+002    5.39000E+002    5.50000E+002
  2952:    5.62000E+002    5.53000E+002    5.38000E+002    5.54000E+002
  2956:    5.44000E+002    5.36000E+002    5.33000E+002    5.28000E+002
  2960:    5.47000E+002    5.32000E+002    5.47000E+002    5.07000E+002
  2964:    5.22000E+002    5.47000E+002    5.02000E+002    5.67000E+002
  2968:    5.38000E+002    5.86000E+002    5.28000E+002    5.36000E+002
  2972:    5.31000E+002    5.41000E+002    5.22000E+002    5.89000E+002
  2976:    5.28000E+002    5.27000E+002    5.34000E+002    5.19000E+002
  2980:    5.50000E+002    5.59000E+002    5.73000E+002    5.23000E+002
  2984:    5.70000E+002    5.13000E+002    5.35000E+002    5.32000E+002
  2988:    5.50000E+002    5.69000E+002    5.69000E+002    5.35000E+002
  2992:    5.92000E+002    5.74000E+002    6.01000E+002    5.33000E+002
  2996:    5.64000E+002    4.78000E+002    5.14000E+002    5.12000E+002
  3000:    5.54000E+002    5.15000E+002    5.28000E+002    5.22000E+002
  3004:    5.05000E+002    4.91000E+002    5.03000E+002    5.61000E+002
  3008:    5.27000E+002    5.33000E+002    5.41000E+002    5.18000E+002
  3012:    5.52000E+002    5.52000E+002    5.18000E+002    5.22000E+002
  3016:    5.31000E+002    4.95000E+002    5.75000E+002    5.25000E+002
  3020:    5.78000E+002    5.23000E+002    5.25000E+002    5.44000E+002
  3024:    5.27000E+002    5.47000E+002    5.21000E+002    5.31000E+002
  3028:    5.64000E+002    5.53000E+002    5.72000E+002    5.79000E+002
  3032:    5.61000E+002    6.08000E+002    5.40000E+002    5.35000E+002
  3036:    5.56000E+002    5.77000E+002    5.63000E+002    5.32000E+002
  3040:    5.73000E+002    5.47000E+002    6.05000E+002    6.29000E+002
  3044:    6.11000E+002    6.01000E+002    5.57000E+002    5.67000E+002
  3048:    5.69000E+002    5.24000E+002    5.59000E+002    5.25000E+002
  3052:    5.43000E+002    5.23000E+002    5.56000E+002    5.32000E+002
  3056:    5.22000E+002    5.26000E+002    5.40000E+002    5.60000E+002
  3060:    5.59000E+002    5.63000E+002    5.64000E+002    5.93000E+002
  3064:    5.73000E+002    5.47000E+002    5.86000E+002    5.20000E+002
  3068:    5.39000E+002    5.46000E+002    5.72000E+002    5.48000E+002
  3072:    5.88000E+002    6.02000E+002    6.28000E+002    5.86000E+002
  3076:    5.91000E+002    5.51000E+002    5.80000E+002    5.77000E+002
  3080:    5.48000E+002    5.41000E+002    5.32000E+002    5.17000E+002
  3084:    5.59000E+002    5.27000E+002    5.40000E+002    5.63000E+002
  3088:    5.63000E+002    5.28000E+002    5.81000E+002    5.20000E+002
  3092:    5.54000E+002    5.08000E+002    4.91000E+002    5.22000E+002
  3096:    5.39000E+002    5.28000E+002    5.84000E+002    4.92000E+002
  3100:    5.29000E+002    5.43000E+002    5.37000E+002    5.79000E+002
  3104:    5.78000E+002    6.04000E+002    6.60000E+002    6.63000E+002
  3108:    7.12000E+002    7.15000E+002    7.15000E+002    6.58000E+002
  3112:    6.30000E+002    6.16000E+002    5.93000E+002    5.87000E+002
  3116:    5.63000E+002    5.88000E+002    6.00000E+002    5.53000E+002
  3120:    5.32000E+002    5.78000E+002    5.86000E+002    5.92000E+002
  3124:    5.93000E+002    5.56000E+002    5.62000E+002    5.25000E+002
  3128:    5.37000E+002    5.53000E+002    5.36000E+002    5.03000E+002
  3132:    5.00000E+002    5.70000E+002    5.49000E+002    5.09000E+002
  3136:    5.31000E+002    5.83000E+002    5.53000E+002    5.35000E+002
  3140:    5.31000E+002    5.09000E+002    5.09000E+002    5.43000E+002
  3144:    5.95000E+002    5.43000E+002    5.65000E+002    5.38000E+002
  3148:    5.90000E+002    5.67000E+002    5.87000E+002    6.19000E+002
  3152:    6.11000E+002    6.23000E+002    5.97000E+002    5.74000E+002
  3156:    5.73000E+002    6.01000E+002    5.35000E+002    5.74000E+002
  3160:    6.11000E+002    5.67000E+002    6.43000E+002    5.80000E+002
  3164:    6.20000E+002    5.38000E+002    5.71000E+002    5.65000E+002
  3168:    5.35000E+002    5.15000E+002    5.51000E+002    5.43000E+002
  3172:    5.45000E+002    5.72000E+002    5.78000E+002    5.21000E+002
  3176:    5.44000E+002    5.39000E+002    5.27000E+002    5.74000E+002
  3180:    5.38000E+002    5.01000E+002    5.23000E+002    5.42000E+002
  3184:    5.40000E+002    5.84000E+002    5.26000E+002    5.55000E+002
  3188:    5.27000E+002    5.55000E+002    5.73000E+002    5.70000E+002
  3192:    5.65000E+002    5.64000E+002    5.43000E+002    6.01000E+002
  3196:    5.34000E+002    5.44000E+002    5.26000E+002    5.95000E+002
  3200:    5.21000E+002    5.74000E+002    5.35000E+002    5.11000E+002
  3204:    5.66000E+002    5.43000E+002    5.69000E+002    5.50000E+002
  3208:    5.40000E+002    5.15000E+002    5.14000E+002    5.49000E+002
  3212:    5.93000E+002    6.22000E+002    5.79000E+002    6.20000E+002
  3216:    5.93000E+002    5.68000E+002    5.56000E+002    5.66000E+002
  3220:    5.51000E+002    5.61000E+002    4.95000E+002    5.45000E+002
  3224:    4.87000E+002    5.47000E+002    5.10000E+002    5.33000E+002
  3228:    5.60000E+002    5.50000E+002    5.54000E+002    5.42000E+002
  3232:    5.34000E+002    5.52000E+002    5.43000E+002    5.12000E+002
  3236:    5.03000E+002    5.46000E+002    5.17000E+002    5.58000E+002
  3240:    5.29000E+002    5.88000E+002    5.81000E+002    5.06000E+002
  3244:    5.88000E+002    5.79000E+002    5.06000E+002    5.63000E+002
  3248:    5.84000E+002    5.15000E+002    6.13000E+002    5.38000E+002
  3252:    5.44000E+002    5.13000E+002    5.50000E+002    5.45000E+002
  3256:    5.86000E+002    5.60000E+002    5.62000E+002    6.15000E+002
  3260:    5.73000E+002    5.56000E+002    5.74000E+002    5.54000E+002
  3264:    5.67000E+002    5.79000E+002    5.60000E+002    5.93000E+002
  3268:    5.89000E+002    5.79000E+002    5.73000E+002    5.98000E+002
  3272:    5.66000E+002    5.31000E+002    5.64000E+002    6.07000E+002
  3276:    5.92000E+002    6.98000E+002    7.20000E+002    6.90000E+002
  3280:    7.18000E+002    6.74000E+002    6.55000E+002    6.46000E+002
  3284:    6.34000E+002    6.42000E+002    5.80000E+002    5.89000E+002
  3288:    6.22000E+002    6.07000E+002    5.32000E+002    5.38000E+002
  3292:    5.62000E+002    5.67000E+002    5.85000E+002    5.09000E+002
  3296:    5.80000E+002    5.68000E+002    5.26000E+002    5.74000E+002
  3300:    5.89000E+002    6.16000E+002    6.02000E+002    5.95000E+002
  3304:    5.82000E+002    6.49000E+002    6.55000E+002    5.84000E+002
  3308:    5.81000E+002    5.98000E+002    5.99000E+002    5.73000E+002
  3312:    5.69000E+002    5.65000E+002    5.35000E+002    5.49000E+002
  3316:    5.21000E+002    5.17000E+002    5.27000E+002    5.39000E+002
  3320:    5.03000E+002    4.66000E+002    5.19000E+002    5.18000E+002
  3324:    5.09000E+002    5.25000E+002    5.08000E+002    5.01000E+002
  3328:    5.19000E+002    5.09000E+002    4.89000E+002    5.35000E+002
  3332:    5.08000E+002    5.06000E+002    5.25000E+002    5.35000E+002
  3336:    5.01000E+002    4.93000E+002    5.08000E+002    5.24000E+002
  3340:    4.47000E+002    5.36000E+002    5.19000E+002    4.70000E+002
  3344:    4.90000E+002    4.82000E+002    4.20000E+002    4.97000E+002
  3348:    5.14000E+002    4.94000E+002    4.74000E+002    4.69000E+002
  3352:    4.53000E+002    5.21000E+002    4.84000E+002    4.77000E+002
  3356:    4.71000E+002    4.99000E+002    4.92000E+002    5.03000E+002
  3360:    4.94000E+002    5.16000E+002    5.29000E+002    4.75000E+002
  3364:    4.94000E+002    4.92000E+002    5.39000E+002    5.05000E+002
  3368:    5.06000E+002    4.66000E+002    4.63000E+002    4.79000E+002
  3372:    4.96000E+002    5.44000E+002    5.33000E+002    5.26000E+002
  3376:    5.26000E+002    5.19000E+002    5.03000E+002    4.65000E+002
  3380:    5.01000E+002    4.90000E+002    4.14000E+002    5.02000E+002
  3384:    4.72000E+002    5.04000E+002    4.76000E+002    4.97000E+002
  3388:    4.69000E+002    4.87000E+002    6.15000E+002    7.18000E+002
  3392:    1.07000E+003    1.59100E+003    2.54100E+003    3.63900E+003
  3396:    4.58900E+003    5.67300E+003    5.97000E+003    5.45800E+003
  3400:    4.47000E+003    3.31700E+003    2.23900E+003    1.37700E+003
  3404:    8.41000E+002    6.05000E+002    5.39000E+002    5.11000E+002
  3408:    4.56000E+002    4.23000E+002    4.32000E+002    5.02000E+002
  3412:    4.46000E+002    4.49000E+002    4.65000E+002    4.48000E+002
  3416:    4.27000E+002    4.44000E+002    4.43000E+002    4.14000E+002
  3420:    4.20000E+002    4.31000E+002    4.64000E+002    4.52000E+002
  3424:    4.41000E+002    4.43000E+002    4.29000E+002    4.54000E+002
  3428:    4.84000E+002    4.53000E+002    4.25000E+002    4.60000E+002
  3432:    4.32000E+002    4.40000E+002    4.52000E+002    4.63000E+002
  3436:    3.99000E+002    4.55000E+002    4.54000E+002    4.64000E+002
  3440:    4.43000E+002    4.65000E+002    4.14000E+002    4.38000E+002
  3444:    4.51000E+002    4.36000E+002    4.93000E+002    4.85000E+002
  3448:    4.54000E+002    4.50000E+002    4.45000E+002    4.32000E+002
  3452:    4.51000E+002    4.49000E+002    4.49000E+002    4.29000E+002
  3456:    4.78000E+002    4.28000E+002    4.32000E+002    4.54000E+002
  3460:    4.43000E+002    4.29000E+002    4.35000E+002    4.53000E+002
  3464:    4.14000E+002    4.38000E+002    4.37000E+002    4.48000E+002
  3468:    5.26000E+002    4.86000E+002    4.38000E+002    4.80000E+002
  3472:    4.38000E+002    4.59000E+002    4.44000E+002    4.73000E+002
  3476:    4.56000E+002    4.27000E+002    4.56000E+002    4.71000E+002
  3480:    4.47000E+002    4.38000E+002    4.29000E+002    4.40000E+002
  3484:    4.27000E+002    4.45000E+002    4.39000E+002    4.25000E+002
  3488:    4.07000E+002    4.34000E+002    4.08000E+002    4.43000E+002
  3492:    4.26000E+002    4.51000E+002    4.53000E+002    4.27000E+002
  3496:    4.61000E+002    4.95000E+002    4.34000E+002    4.63000E+002
  3500:    4.46000E+002    4.62000E+002    4.47000E+002    4.34000E+002
  3504:    4.47000E+002    4.13000E+002    4.44000E+002    4.34000E+002
  3508:    4.16000E+002    4.46000E+002    4.50000E+002    4.31000E+002
  3512:    4.21000E+002    4.40000E+002    4.17000E+002    4.21000E+002
  3516:    4.38000E+002    4.14000E+002    4.36000E+002    4.55000E+002
  3520:    4.47000E+002    4.35000E+002    4.63000E+002    5.11000E+002
  3524:    5.41000E+002    6.67000E+002    8.46000E+002    9.52000E+002
  3528:    1.05100E+003    1.09000E+003    1.07800E+003    8.70000E+002
  3532:    7.56000E+002    6.44000E+002    5.21000E+002    5.05000E+002
  3536:    4.38000E+002    4.55000E+002    4.55000E+002    3.92000E+002
  3540:    4.16000E+002    4.61000E+002    4.06000E+002    4.43000E+002
  3544:    4.13000E+002    4.26000E+002    4.13000E+002    4.18000E+002
  3548:    4.10000E+002    4.32000E+002    4.17000E+002    4.10000E+002
  3552:    3.75000E+002    4.19000E+002    4.30000E+002    4.11000E+002
  3556:    3.93000E+002    4.20000E+002    4.29000E+002    4.33000E+002
  3560:    4.56000E+002    4.79000E+002    4.90000E+002    5.83000E+002
  3564:    6.62000E+002    7.55000E+002    7.65000E+002    7.90000E+002
  3568:    7.08000E+002    7.13000E+002    5.55000E+002    4.96000E+002
  3572:    4.38000E+002    4.00000E+002    4.36000E+002    3.90000E+002
  3576:    4.42000E+002    4.07000E+002    4.21000E+002    4.25000E+002
  3580:    4.37000E+002    4.37000E+002    4.23000E+002    4.13000E+002
  3584:    4.66000E+002    4.43000E+002    5.52000E+002    6.49000E+002
  3588:    7.66000E+002    8.83000E+002    9.53000E+002    8.58000E+002
  3592:    7.06000E+002    6.36000E+002    5.25000E+002    4.58000E+002
  3596:    3.91000E+002    3.81000E+002    3.69000E+002    3.46000E+002
  3600:    4.10000E+002    3.89000E+002    4.32000E+002    5.55000E+002
  3604:    6.32000E+002    7.97000E+002    9.79000E+002    1.14200E+003
  3608:    1.21100E+003    1.25300E+003    1.11900E+003    8.35000E+002
  3612:    7.03000E+002    5.16000E+002    4.65000E+002    4.04000E+002
  3616:    3.90000E+002    3.99000E+002    3.78000E+002    3.73000E+002
  3620:    3.70000E+002    3.98000E+002    3.41000E+002    3.21000E+002
  3624:    3.42000E+002    3.53000E+002    3.47000E+002    3.26000E+002
  3628:    3.44000E+002    3.20000E+002    3.52000E+002    3.32000E+002
  3632:    3.29000E+002    3.56000E+002    3.66000E+002    3.02000E+002
  3636:    3.41000E+002    3.40000E+002    3.15000E+002    3.14000E+002
  3640:    3.11000E+002    3.38000E+002    3.08000E+002    3.64000E+002
  3644:    3.32000E+002    3.57000E+002    3.19000E+002    3.54000E+002
  3648:    3.54000E+002    3.65000E+002    4.11000E+002    5.26000E+002
  3652:    5.81000E+002    6.70000E+002    6.64000E+002    6.61000E+002
  3656:    5.90000E+002    4.98000E+002    4.60000E+002    3.96000E+002
  3660:    3.61000E+002    3.31000E+002    3.53000E+002    3.45000E+002
  3664:    4.03000E+002    4.66000E+002    6.24000E+002    7.26000E+002
  3668:    9.05000E+002    9.81000E+002    1.06500E+003    1.07000E+003
  3672:    8.89000E+002    8.18000E+002    6.36000E+002    4.62000E+002
  3676:    3.97000E+002    4.01000E+002    3.31000E+002    3.00000E+002
  3680:    3.14000E+002    3.20000E+002    3.14000E+002    3.11000E+002
  3684:    3.01000E+002    2.67000E+002    3.03000E+002    2.87000E+002
  3688:    3.21000E+002    3.02000E+002    2.99000E+002    2.81000E+002
  3692:    2.86000E+002    3.20000E+002    3.05000E+002    3.29000E+002
  3696:    2.89000E+002    2.92000E+002    3.26000E+002    2.99000E+002
  3700:    3.05000E+002    3.40000E+002    3.32000E+002    3.04000E+002
  3704:    3.18000E+002    3.32000E+002    3.48000E+002    4.39000E+002
  3708:    5.74000E+002    7.75000E+002    1.22300E+003    1.61300E+003
  3712:    2.17800E+003    2.66500E+003    2.82300E+003    2.68700E+003
  3716:    2.23800E+003    1.73300E+003    1.13600E+003    7.92000E+002
  3720:    5.52000E+002    3.93000E+002    3.33000E+002    3.01000E+002
  3724:    2.89000E+002    2.47000E+002    2.84000E+002    2.58000E+002
  3728:    2.90000E+002    2.80000E+002    2.80000E+002    2.95000E+002
  3732:    2.84000E+002    2.85000E+002    2.56000E+002    3.05000E+002
  3736:    2.99000E+002    2.81000E+002    2.87000E+002    2.80000E+002
  3740:    2.74000E+002    2.87000E+002    2.54000E+002    2.89000E+002
  3744:    2.70000E+002    2.86000E+002    2.81000E+002    2.55000E+002
  3748:    2.82000E+002    2.92000E+002    2.60000E+002    2.56000E+002
  3752:    2.97000E+002    2.75000E+002    2.85000E+002    2.80000E+002
  3756:    2.78000E+002    2.58000E+002    2.85000E+002    2.97000E+002
  3760:    2.69000E+002    3.00000E+002    2.88000E+002    3.11000E+002
  3764:    3.38000E+002    3.88000E+002    3.93000E+002    3.60000E+002
  3768:    3.59000E+002    3.44000E+002    3.02000E+002    3.37000E+002
  3772:    2.91000E+002    2.51000E+002    2.63000E+002    2.60000E+002
  3776:    2.84000E+002    2.97000E+002    2.43000E+002    2.49000E+002
  3780:    2.66000E+002    2.73000E+002    2.33000E+002    2.62000E+002
  3784:    2.59000E+002    2.94000E+002    2.64000E+002    2.71000E+002
  3788:    2.68000E+002    2.51000E+002    2.51000E+002    2.60000E+002
  3792:    2.45000E+002    2.60000E+002    2.71000E+002    2.56000E+002
  3796:    2.35000E+002    2.48000E+002    2.83000E+002    2.36000E+002
  3800:    2.59000E+002    2.68000E+002    2.75000E+002    2.56000E+002
  3804:    2.41000E+002    2.48000E+002    2.58000E+002    2.70000E+002
  3808:    2.63000E+002    2.43000E+002    2.88000E+002    2.67000E+002
  3812:    2.81000E+002    2.94000E+002    2.89000E+002    2.90000E+002
  3816:    3.01000E+002    2.91000E+002    3.12000E+002    2.74000E+002
  3820:    2.72000E+002    2.67000E+002    2.35000E+002    2.60000E+002
  3824:    2.45000E+002    2.41000E+002    2.46000E+002    2.28000E+002
  3828:    2.60000E+002    2.53000E+002    2.68000E+002    2.46000E+002
  3832:    2.43000E+002    2.68000E+002    2.86000E+002    2.40000E+002
  3836:    2.77000E+002    2.57000E+002    2.70000E+002    2.84000E+002
  3840:    2.71000E+002    2.31000E+002    2.43000E+002    2.63000E+002
  3844:    2.61000E+002    2.47000E+002    2.73000E+002    2.77000E+002
  3848:    2.56000E+002    2.55000E+002    2.69000E+002    2.69000E+002
  3852:    2.82000E+002    2.88000E+002    2.88000E+002    2.79000E+002
  3856:    2.68000E+002    2.79000E+002    2.95000E+002    2.86000E+002
  3860:    2.62000E+002    2.87000E+002    2.72000E+002    2.63000E+002
  3864:    2.50000E+002    2.53000E+002    2.20000E+002    2.57000E+002
  3868:    2.55000E+002    2.23000E+002    2.70000E+002    2.75000E+002
  3872:    2.28000E+002    2.60000E+002    2.99000E+002    2.86000E+002
  3876:    3.43000E+002    4.43000E+002    4.59000E+002    5.17000E+002
  3880:    5.52000E+002    5.17000E+002    4.79000E+002    4.35000E+002
  3884:    3.49000E+002    3.15000E+002    3.22000E+002    2.76000E+002
  3888:    2.44000E+002    2.50000E+002    2.74000E+002    2.29000E+002
  3892:    2.44000E+002    2.58000E+002    2.24000E+002    2.53000E+002
  3896:    2.66000E+002    2.96000E+002    3.03000E+002    4.16000E+002
  3900:    5.09000E+002    6.46000E+002    8.86000E+002    1.07900E+003
  3904:    1.21000E+003    1.15400E+003    1.06600E+003    8.70000E+002
  3908:    6.60000E+002    5.21000E+002    3.91000E+002    2.88000E+002
  3912:    2.68000E+002    2.57000E+002    2.55000E+002    2.72000E+002
  3916:    2.99000E+002    2.94000E+002    3.09000E+002    2.97000E+002
  3920:    3.58000E+002    3.92000E+002    4.43000E+002    5.36000E+002
  3924:    6.39000E+002    6.68000E+002    7.12000E+002    7.05000E+002
  3928:    6.57000E+002    5.47000E+002    4.16000E+002    3.51000E+002
  3932:    2.89000E+002    2.93000E+002    2.40000E+002    2.26000E+002
  3936:    2.27000E+002    2.05000E+002    2.26000E+002    2.27000E+002
  3940:    2.30000E+002    2.27000E+002    2.21000E+002    2.24000E+002
  3944:    2.50000E+002    2.58000E+002    2.00000E+002    2.30000E+002
  3948:    2.05000E+002    2.72000E+002    2.19000E+002    2.33000E+002
  3952:    2.33000E+002    2.13000E+002    2.33000E+002    2.17000E+002
  3956:    2.24000E+002    2.30000E+002    1.96000E+002    2.40000E+002
  3960:    2.24000E+002    2.18000E+002    2.43000E+002    2.03000E+002
  3964:    2.16000E+002    2.26000E+002    2.45000E+002    2.02000E+002
  3968:    2.41000E+002    2.19000E+002    2.19000E+002    2.04000E+002
  3972:    2.31000E+002    2.27000E+002    2.39000E+002    2.39000E+002
  3976:    2.34000E+002    2.33000E+002    2.19000E+002    2.20000E+002
  3980:    2.22000E+002    2.01000E+002    2.16000E+002    2.03000E+002
  3984:    2.01000E+002    2.29000E+002    2.33000E+002    2.02000E+002
  3988:    2.21000E+002    2.23000E+002    2.26000E+002    2.23000E+002
  3992:    2.08000E+002    2.19000E+002    2.05000E+002    2.12000E+002
  3996:    2.06000E+002    2.10000E+002    2.12000E+002    2.38000E+002
  4000:    2.37000E+002    2.17000E+002    2.04000E+002    2.54000E+002
  4004:    2.09000E+002    2.15000E+002    2.17000E+002    2.04000E+002
  4008:    2.12000E+002    2.08000E+002    2.18000E+002    2.47000E+002
  4012:    2.40000E+002    3.42000E+002    4.22000E+002    6.19000E+002
  4016:    9.66000E+002    1.46300E+003    1.97600E+003    2.56600E+003
  4020:    2.84800E+003    2.82000E+003    2.67500E+003    2.16900E+003
  4024:    1.56900E+003    1.08700E+003    7.13000E+002    4.43000E+002
  4028:    2.76000E+002    2.65000E+002    2.03000E+002    2.22000E+002
  4032:    1.91000E+002    2.09000E+002    2.12000E+002    2.06000E+002
  4036:    2.21000E+002    2.23000E+002    2.31000E+002    2.31000E+002
  4040:    2.01000E+002    1.92000E+002    1.99000E+002    2.28000E+002
  4044:    2.22000E+002    2.01000E+002    2.25000E+002    2.10000E+002
  4048:    1.98000E+002    1.94000E+002    1.91000E+002    1.94000E+002
  4052:    2.12000E+002    2.05000E+002    1.81000E+002    2.21000E+002
  4056:    2.10000E+002    2.26000E+002    1.91000E+002    1.84000E+002
  4060:    1.91000E+002    2.05000E+002    2.21000E+002    2.01000E+002
  4064:    2.31000E+002    2.38000E+002    2.17000E+002    2.22000E+002
  4068:    2.09000E+002    2.29000E+002    2.02000E+002    1.99000E+002
  4072:    1.86000E+002    1.99000E+002    2.11000E+002    2.22000E+002
  4076:    2.31000E+002    1.87000E+002    2.39000E+002    2.11000E+002
  4080:    2.44000E+002    2.22000E+002    2.33000E+002    2.13000E+002
  4084:    2.24000E+002    2.70000E+002    2.36000E+002    2.16000E+002
  4088:    2.19000E+002    2.19000E+002    1.88000E+002    2.03000E+002
  4092:    1.99000E+002    2.10000E+002    2.04000E+002    2.20000E+002
  4096:    2.04000E+002    1.98000E+002    2.42000E+002    2.01000E+002
  4100:    2.33000E+002    1.98000E+002    2.31000E+002    2.31000E+002
  4104:    1.97000E+002    2.04000E+002    2.02000E+002    2.31000E+002
  4108:    2.03000E+002    2.02000E+002    2.03000E+002    1.72000E+002
  4112:    2.07000E+002    1.84000E+002    1.98000E+002    2.10000E+002
  4116:    2.06000E+002    2.03000E+002    1.82000E+002    2.38000E+002
  4120:    2.20000E+002    1.96000E+002    1.79000E+002    1.97000E+002
  4124:    1.95000E+002    1.96000E+002    2.00000E+002    2.24000E+002
  4128:    1.71000E+002    2.04000E+002    1.95000E+002    2.03000E+002
  4132:    1.99000E+002    1.91000E+002    1.95000E+002    1.63000E+002
  4136:    1.95000E+002    2.00000E+002    2.23000E+002    1.94000E+002
  4140:    1.92000E+002    2.17000E+002    2.25000E+002    1.82000E+002
  4144:    2.34000E+002    1.93000E+002    2.23000E+002    1.79000E+002
  4148:    2.27000E+002    2.05000E+002    2.01000E+002    2.33000E+002
  4152:    1.96000E+002    1.85000E+002    1.86000E+002    1.91000E+002
  4156:    1.76000E+002    1.84000E+002    1.98000E+002    1.96000E+002
  4160:    1.67000E+002    1.91000E+002    1.96000E+002    1.93000E+002
  4164:    1.94000E+002    1.91000E+002    2.08000E+002    2.40000E+002
  4168:    2.34000E+002    2.30000E+002    2.92000E+002    3.24000E+002
  4172:    3.46000E+002    3.62000E+002    3.99000E+002    3.87000E+002
  4176:    3.32000E+002    2.98000E+002    2.49000E+002    2.24000E+002
  4180:    2.12000E+002    1.94000E+002    2.01000E+002    1.92000E+002
  4184:    2.05000E+002    1.75000E+002    1.80000E+002    1.92000E+002
  4188:    1.77000E+002    1.80000E+002    1.90000E+002    1.99000E+002
  4192:    1.97000E+002    2.01000E+002    1.94000E+002    2.08000E+002
  4196:    1.98000E+002    2.05000E+002    1.85000E+002    1.91000E+002
  4200:    1.92000E+002    2.16000E+002    1.90000E+002    1.86000E+002
  4204:    1.91000E+002    1.89000E+002    1.97000E+002    2.07000E+002
  4208:    2.35000E+002    1.98000E+002    2.00000E+002    2.00000E+002
  4212:    1.93000E+002    2.07000E+002    2.22000E+002    1.92000E+002
  4216:    2.05000E+002    2.19000E+002    2.41000E+002    2.64000E+002
  4220:    3.07000E+002    3.26000E+002    4.23000E+002    5.34000E+002
  4224:    5.56000E+002    5.23000E+002    4.81000E+002    4.35000E+002
  4228:    3.88000E+002    3.13000E+002    2.72000E+002    1.91000E+002
  4232:    1.96000E+002    2.17000E+002    1.99000E+002    2.08000E+002
  4236:    2.15000E+002    2.00000E+002    2.16000E+002    2.18000E+002
  4240:    2.00000E+002    2.12000E+002    2.29000E+002    2.16000E+002
  4244:    2.17000E+002    2.40000E+002    2.74000E+002    3.08000E+002
  4248:    3.85000E+002    5.89000E+002    1.10300E+003    1.84300E+003
  4252:    3.40600E+003    5.50600E+003    8.26300E+003    1.13660E+004
  4256:    1.40500E+004    1.51880E+004    1.49090E+004    1.29550E+004
  4260:    1.01000E+004    7.01900E+003    4.37200E+003    2.45000E+003
  4264:    1.30200E+003    5.67000E+002    3.85000E+002    2.43000E+002
  4268:    2.11000E+002    1.94000E+002    1.77000E+002    1.72000E+002
  4272:    2.00000E+002    1.77000E+002    1.96000E+002    2.03000E+002
  4276:    1.78000E+002    1.52000E+002    1.93000E+002    1.95000E+002
  4280:    1.63000E+002    2.04000E+002    1.77000E+002    1.74000E+002
  4284:    1.49000E+002    1.90000E+002    1.46000E+002    1.61000E+002
  4288:    1.73000E+002    1.71000E+002    1.84000E+002    1.90000E+002
  4292:    1.84000E+002    1.96000E+002    1.84000E+002    1.70000E+002
  4296:    1.51000E+002    1.74000E+002    1.69000E+002    1.84000E+002
  4300:    1.69000E+002    1.89000E+002    1.71000E+002    1.77000E+002
  4304:    1.63000E+002    1.79000E+002    1.91000E+002    1.84000E+002
  4308:    1.71000E+002    1.49000E+002    1.99000E+002    1.53000E+002
  4312:    1.72000E+002    1.92000E+002    1.69000E+002    1.74000E+002
  4316:    1.68000E+002    1.47000E+002    1.84000E+002    1.59000E+002
  4320:    1.67000E+002    1.76000E+002    1.72000E+002    1.60000E+002
  4324:    1.49000E+002    1.76000E+002    1.87000E+002    1.66000E+002
  4328:    1.50000E+002    1.70000E+002    1.39000E+002    1.73000E+002
  4332:    1.88000E+002    1.73000E+002    1.57000E+002    2.01000E+002
  4336:    1.61000E+002    1.74000E+002    1.85000E+002    1.62000E+002
  4340:    1.62000E+002    1.85000E+002    2.01000E+002    1.85000E+002
  4344:    1.81000E+002    1.62000E+002    1.67000E+002    1.77000E+002
  4348:    1.71000E+002    1.63000E+002    1.63000E+002    1.57000E+002
  4352:    1.80000E+002    1.36000E+002    1.66000E+002    1.57000E+002
  4356:    1.48000E+002    1.45000E+002    1.93000E+002    2.42000E+002
  4360:    2.63000E+002    2.88000E+002    3.92000E+002    4.02000E+002
  4364:    4.02000E+002    3.97000E+002    3.58000E+002    2.96000E+002
  4368:    3.02000E+002    2.50000E+002    2.11000E+002    1.76000E+002
  4372:    1.73000E+002    1.57000E+002    1.62000E+002    1.97000E+002
  4376:    1.81000E+002    1.86000E+002    1.49000E+002    1.68000E+002
  4380:    1.40000E+002    1.50000E+002    1.33000E+002    1.41000E+002
  4384:    1.53000E+002    1.60000E+002    1.57000E+002    1.54000E+002
  4388:    1.57000E+002    1.58000E+002    1.84000E+002    1.65000E+002
  4392:    1.47000E+002    1.50000E+002    1.62000E+002    1.47000E+002
  4396:    1.49000E+002    1.58000E+002    1.62000E+002    1.52000E+002
  4400:    1.48000E+002    1.31000E+002    1.62000E+002    1.56000E+002
  4404:    1.83000E+002    1.49000E+002    1.57000E+002    1.66000E+002
  4408:    1.90000E+002    1.73000E+002    1.86000E+002    1.89000E+002
  4412:    1.83000E+002    1.86000E+002    2.03000E+002    1.56000E+002
  4416:    1.81000E+002    1.53000E+002    1.37000E+002    1.61000E+002
  4420:    1.64000E+002    1.46000E+002    1.36000E+002    1.80000E+002
  4424:    1.70000E+002    2.00000E+002    1.86000E+002    1.92000E+002
  4428:    1.85000E+002    1.71000E+002    1.94000E+002    2.04000E+002
  4432:    1.79000E+002    1.54000E+002    1.56000E+002    1.63000E+002
  4436:    1.60000E+002    1.44000E+002    1.59000E+002    1.62000E+002
  4440:    1.53000E+002    1.44000E+002    1.49000E+002    1.67000E+002
  4444:    1.64000E+002    1.99000E+002    2.00000E+002    2.35000E+002
  4448:    2.58000E+002    2.16000E+002    2.39000E+002    2.30000E+002
  4452:    1.90000E+002    1.75000E+002    1.59000E+002    1.36000E+002
  4456:    1.73000E+002    1.53000E+002    1.75000E+002    1.27000E+002
  4460:    1.57000E+002    1.43000E+002    1.68000E+002    1.72000E+002
  4464:    1.44000E+002    1.48000E+002    1.66000E+002    1.63000E+002
  4468:    1.60000E+002    1.50000E+002    1.59000E+002    1.42000E+002
  4472:    1.78000E+002    2.00000E+002    1.77000E+002    2.55000E+002
  4476:    2.30000E+002    2.82000E+002    2.66000E+002    3.04000E+002
  4480:    3.16000E+002    2.71000E+002    2.77000E+002    2.04000E+002
  4484:    1.92000E+002    1.64000E+002    1.60000E+002    1.58000E+002
  4488:    1.62000E+002    1.60000E+002    1.76000E+002    1.48000E+002
  4492:    1.47000E+002    1.81000E+002    1.54000E+002    1.43000E+002
  4496:    1.90000E+002    1.64000E+002    1.76000E+002    2.53000E+002
  4500:    2.84000E+002    4.20000E+002    6.74000E+002    1.01300E+003
  4504:    1.48600E+003    1.96900E+003    2.36100E+003    2.69600E+003
  4508:    2.68900E+003    2.45100E+003    1.98700E+003    1.51400E+003
  4512:    1.02700E+003    6.89000E+002    4.61000E+002    3.11000E+002
  4516:    2.82000E+002    2.80000E+002    3.37000E+002    4.75000E+002
  4520:    7.27000E+002    1.33300E+003    2.14900E+003    3.42200E+003
  4524:    5.08700E+003    6.85800E+003    8.13100E+003    8.82700E+003
  4528:    8.31300E+003    7.28900E+003    5.72700E+003    4.05000E+003
  4532:    2.49400E+003    1.35200E+003    8.45000E+002    4.43000E+002
  4536:    2.49000E+002    2.02000E+002    1.58000E+002    1.41000E+002
  4540:    1.48000E+002    1.43000E+002    1.72000E+002    1.41000E+002
  4544:    1.57000E+002    1.36000E+002    1.66000E+002    1.42000E+002
  4548:    1.44000E+002    1.39000E+002    1.39000E+002    1.48000E+002
  4552:    1.06000E+002    1.45000E+002    1.46000E+002    1.36000E+002
  4556:    1.54000E+002    1.43000E+002    1.55000E+002    1.47000E+002
  4560:    1.72000E+002    1.44000E+002    1.63000E+002    1.48000E+002
  4564:    1.49000E+002    1.51000E+002    1.05000E+002    1.53000E+002
  4568:    1.40000E+002    1.46000E+002    1.38000E+002    1.52000E+002
  4572:    1.36000E+002    1.30000E+002    1.33000E+002    1.36000E+002
  4576:    1.58000E+002    1.54000E+002    1.62000E+002    1.56000E+002
  4580:    1.63000E+002    1.35000E+002    1.35000E+002    1.47000E+002
  4584:    1.47000E+002    1.63000E+002    1.60000E+002    1.93000E+002
  4588:    1.73000E+002    1.62000E+002    1.67000E+002    1.65000E+002
  4592:    1.79000E+002    1.53000E+002    1.62000E+002    1.27000E+002
  4596:    1.38000E+002    1.45000E+002    1.35000E+002    1.26000E+002
  4600:    1.42000E+002    1.51000E+002    1.48000E+002    1.31000E+002
  4604:    1.17000E+002    1.27000E+002    1.23000E+002    1.53000E+002
  4608:    1.52000E+002    1.63000E+002    1.38000E+002    1.72000E+002
  4612:    1.73000E+002    1.68000E+002    1.77000E+002    2.04000E+002
  4616:    2.05000E+002    2.16000E+002    2.09000E+002    2.03000E+002
  4620:    1.83000E+002    1.73000E+002    1.47000E+002    1.44000E+002
  4624:    1.48000E+002    1.40000E+002    1.15000E+002    1.26000E+002
  4628:    1.39000E+002    1.14000E+002    1.29000E+002    1.52000E+002
  4632:    1.16000E+002    1.26000E+002    1.35000E+002    1.16000E+002
  4636:    1.25000E+002    1.41000E+002    1.29000E+002    1.24000E+002
  4640:    1.39000E+002    1.22000E+002    1.37000E+002    1.21000E+002
  4644:    1.27000E+002    1.20000E+002    1.12000E+002    1.25000E+002
  4648:    1.28000E+002    1.15000E+002    1.30000E+002    1.25000E+002
  4652:    1.35000E+002    1.31000E+002    1.27000E+002    1.33000E+002
  4656:    1.18000E+002    1.10000E+002    1.37000E+002    1.42000E+002
  4660:    1.43000E+002    1.36000E+002    1.31000E+002    1.27000E+002
  4664:    1.44000E+002    1.20000E+002    1.23000E+002    1.21000E+002
  4668:    1.24000E+002    1.48000E+002    1.36000E+002    1.33000E+002
  4672:    1.69000E+002    1.64000E+002    1.98000E+002    2.27000E+002
  4676:    2.40000E+002    2.83000E+002    2.44000E+002    2.42000E+002
  4680:    2.14000E+002    2.08000E+002    1.55000E+002    1.41000E+002
  4684:    1.51000E+002    1.20000E+002    1.36000E+002    1.45000E+002
  4688:    1.55000E+002    1.65000E+002    1.96000E+002    1.99000E+002
  4692:    2.12000E+002    2.19000E+002    2.36000E+002    2.14000E+002
  4696:    1.96000E+002    1.57000E+002    1.33000E+002    1.34000E+002
  4700:    1.37000E+002    1.37000E+002    1.15000E+002    1.20000E+002
  4704:    1.10000E+002    1.22000E+002    1.06000E+002    1.35000E+002
  4708:    1.38000E+002    1.11000E+002    1.22000E+002    1.29000E+002
  4712:    1.51000E+002    1.25000E+002    1.00000E+002    1.20000E+002
  4716:    1.34000E+002    1.44000E+002    1.44000E+002    1.22000E+002
  4720:    1.39000E+002    1.35000E+002    1.62000E+002    1.46000E+002
  4724:    1.64000E+002    1.37000E+002    1.00000E+002    1.13000E+002
  4728:    1.36000E+002    1.21000E+002    1.21000E+002    1.33000E+002
  4732:    1.25000E+002    1.36000E+002    1.29000E+002    1.23000E+002
  4736:    1.31000E+002    1.35000E+002    1.35000E+002    1.33000E+002
  4740:    1.30000E+002    1.27000E+002    1.27000E+002    1.38000E+002
  4744:    1.49000E+002    1.53000E+002    1.33000E+002    1.56000E+002
  4748:    1.33000E+002    1.57000E+002    1.49000E+002    1.41000E+002
  4752:    1.63000E+002    1.66000E+002    1.39000E+002    1.47000E+002
  4756:    1.23000E+002    1.20000E+002    1.01000E+002    1.29000E+002
  4760:    1.11000E+002    1.30000E+002    1.43000E+002    1.20000E+002
  4764:    1.55000E+002    1.34000E+002    1.05000E+002    1.68000E+002
  4768:    1.29000E+002    1.27000E+002    1.26000E+002    1.24000E+002
  4772:    1.47000E+002    1.17000E+002    1.33000E+002    1.33000E+002
  4776:    1.34000E+002    1.22000E+002    1.16000E+002    1.05000E+002
  4780:    1.14000E+002    1.22000E+002    1.23000E+002    1.12000E+002
  4784:    1.21000E+002    1.18000E+002    1.11000E+002    1.05000E+002
  4788:    1.16000E+002    1.29000E+002    1.25000E+002    1.24000E+002
  4792:    1.01000E+002    1.15000E+002    1.14000E+002    1.19000E+002
  4796:    1.28000E+002    1.21000E+002    9.90000E+001    1.17000E+002
  4800:    1.12000E+002    1.16000E+002    1.25000E+002    1.11000E+002
  4804:    1.19000E+002    1.29000E+002    1.05000E+002    1.32000E+002
  4808:    1.52000E+002    1.24000E+002    1.16000E+002    1.26000E+002
  4812:    1.19000E+002    1.06000E+002    1.20000E+002    1.14000E+002
  4816:    1.35000E+002    1.20000E+002    1.33000E+002    1.26000E+002
  4820:    1.17000E+002    1.35000E+002    1.38000E+002    1.44000E+002
  4824:    1.70000E+002    1.86000E+002    2.10000E+002    2.01000E+002
  4828:    2.03000E+002    2.12000E+002    1.86000E+002    1.58000E+002
  4832:    1.58000E+002    1.18000E+002    1.27000E+002    1.27000E+002
  4836:    1.02000E+002    9.60000E+001    1.26000E+002    1.18000E+002
  4840:    1.23000E+002    1.22000E+002    1.30000E+002    1.23000E+002
  4844:    1.20000E+002    1.27000E+002    1.07000E+002    1.19000E+002
  4848:    1.00000E+002    1.27000E+002    1.10000E+002    1.28000E+002
  4852:    1.09000E+002    1.34000E+002    1.28000E+002    1.66000E+002
  4856:    1.63000E+002    1.48000E+002    1.43000E+002    1.71000E+002
  4860:    1.70000E+002    1.51000E+002    1.35000E+002    1.48000E+002
  4864:    1.39000E+002    1.45000E+002    1.23000E+002    1.48000E+002
  4868:    1.05000E+002    1.01000E+002    1.13000E+002    1.31000E+002
  4872:    8.90000E+001    1.11000E+002    9.40000E+001    1.27000E+002
  4876:    1.11000E+002    1.03000E+002    1.12000E+002    1.19000E+002
  4880:    1.31000E+002    1.10000E+002    1.22000E+002    1.30000E+002
  4884:    1.22000E+002    1.10000E+002    1.24000E+002    1.17000E+002
  4888:    1.30000E+002    1.34000E+002    1.28000E+002    1.06000E+002
  4892:    1.22000E+002    1.16000E+002    1.00000E+002    1.03000E+002
  4896:    1.29000E+002    1.26000E+002    1.09000E+002    1.23000E+002
  4900:    1.09000E+002    1.15000E+002    1.20000E+002    1.11000E+002
  4904:    1.16000E+002    1.00000E+002    1.08000E+002    1.19000E+002
  4908:    1.35000E+002    1.16000E+002    1.25000E+002    1.40000E+002
  4912:    1.13000E+002    1.28000E+002    1.55000E+002    1.41000E+002
  4916:    1.40000E+002    1.48000E+002    1.42000E+002    1.56000E+002
  4920:    1.35000E+002    1.33000E+002    1.35000E+002    1.35000E+002
  4924:    1.57000E+002    1.36000E+002    1.44000E+002    1.22000E+002
  4928:    1.39000E+002    1.19000E+002    1.34000E+002    1.09000E+002
  4932:    1.13000E+002    1.12000E+002    1.25000E+002    1.39000E+002
  4936:    1.29000E+002    1.04000E+002    1.24000E+002    1.05000E+002
  4940:    1.24000E+002    1.42000E+002    1.31000E+002    1.55000E+002
  4944:    1.47000E+002    1.45000E+002    1.61000E+002    1.54000E+002
  4948:    1.35000E+002    1.58000E+002    1.33000E+002    1.22000E+002
  4952:    1.51000E+002    1.09000E+002    1.19000E+002    1.15000E+002
  4956:    1.19000E+002    1.31000E+002    1.18000E+002    1.29000E+002
  4960:    1.27000E+002    1.58000E+002    1.56000E+002    1.98000E+002
  4964:    1.72000E+002    1.56000E+002    1.65000E+002    1.54000E+002
  4968:    1.51000E+002    1.64000E+002    1.53000E+002    1.62000E+002
  4972:    1.86000E+002    2.21000E+002    2.98000E+002    3.07000E+002
  4976:    3.30000E+002    3.35000E+002    3.27000E+002    2.90000E+002
  4980:    2.48000E+002    1.99000E+002    1.47000E+002    1.43000E+002
  4984:    1.09000E+002    1.24000E+002    1.18000E+002    1.17000E+002
  4988:    1.20000E+002    1.25000E+002    1.37000E+002    1.49000E+002
  4992:    1.36000E+002    1.37000E+002    1.23000E+002    1.34000E+002
  4996:    1.41000E+002    1.48000E+002    1.35000E+002    1.62000E+002
  5000:    1.47000E+002    1.44000E+002    1.25000E+002    1.16000E+002
  5004:    1.36000E+002    1.21000E+002    1.12000E+002    1.06000E+002
  5008:    1.10000E+002    1.33000E+002    1.11000E+002    1.06000E+002
  5012:    1.02000E+002    1.14000E+002    1.34000E+002    1.33000E+002
  5016:    1.26000E+002    1.40000E+002    1.55000E+002    1.51000E+002
  5020:    1.38000E+002    1.34000E+002    1.30000E+002    1.24000E+002
  5024:    1.09000E+002    1.22000E+002    1.13000E+002    1.32000E+002
  5028:    1.15000E+002    9.40000E+001    1.29000E+002    1.46000E+002
  5032:    1.33000E+002    1.47000E+002    1.54000E+002    1.94000E+002
  5036:    2.11000E+002    2.60000E+002    3.06000E+002    3.14000E+002
  5040:    3.44000E+002    3.39000E+002    3.05000E+002    2.66000E+002
  5044:    1.93000E+002    1.87000E+002    1.65000E+002    1.27000E+002
  5048:    1.13000E+002    1.24000E+002    9.70000E+001    1.19000E+002
  5052:    1.01000E+002    1.08000E+002    1.15000E+002    8.90000E+001
  5056:    9.30000E+001    1.10000E+002    1.16000E+002    9.60000E+001
  5060:    8.60000E+001    1.09000E+002    9.20000E+001    1.19000E+002
  5064:    1.18000E+002    1.11000E+002    9.40000E+001    1.38000E+002
  5068:    1.21000E+002    1.23000E+002    1.31000E+002    1.29000E+002
  5072:    1.00000E+002    1.17000E+002    1.11000E+002    1.17000E+002
  5076:    1.08000E+002    1.12000E+002    1.06000E+002    1.14000E+002
  5080:    1.08000E+002    1.20000E+002    1.13000E+002    9.80000E+001
  5084:    1.21000E+002    1.12000E+002    1.21000E+002    1.14000E+002
  5088:    1.33000E+002    1.13000E+002    1.25000E+002    1.00000E+002
  5092:    9.70000E+001    1.37000E+002    1.15000E+002    1.24000E+002
  5096:    1.28000E+002    1.05000E+002    1.10000E+002    1.10000E+002
  5100:    1.27000E+002    1.37000E+002    1.46000E+002    1.34000E+002
  5104:    1.24000E+002    1.45000E+002    1.91000E+002    2.47000E+002
  5108:    3.16000E+002    3.57000E+002    4.17000E+002    4.37000E+002
  5112:    3.83000E+002    3.74000E+002    3.57000E+002    2.56000E+002
  5116:    2.52000E+002    2.33000E+002    1.99000E+002    2.01000E+002
  5120:    1.83000E+002    1.67000E+002    1.52000E+002    1.63000E+002
  5124:    1.50000E+002    1.12000E+002    1.29000E+002    1.21000E+002
  5128:    1.11000E+002    1.09000E+002    1.02000E+002    1.12000E+002
  5132:    1.20000E+002    1.02000E+002    9.60000E+001    1.08000E+002
  5136:    1.04000E+002    1.05000E+002    1.06000E+002    1.03000E+002
  5140:    1.11000E+002    9.80000E+001    1.25000E+002    1.16000E+002
  5144:    1.13000E+002    1.01000E+002    9.80000E+001    9.80000E+001
  5148:    8.80000E+001    1.34000E+002    1.05000E+002    1.11000E+002
  5152:    1.41000E+002    1.11000E+002    1.00000E+002    1.07000E+002
  5156:    1.08000E+002    1.20000E+002    1.26000E+002    1.21000E+002
  5160:    9.10000E+001    1.39000E+002    1.12000E+002    1.22000E+002
  5164:    8.80000E+001    1.13000E+002    9.90000E+001    1.13000E+002
  5168:    1.16000E+002    9.40000E+001    1.01000E+002    9.60000E+001
  5172:    1.34000E+002    1.18000E+002    9.50000E+001    9.70000E+001
  5176:    1.17000E+002    1.26000E+002    1.10000E+002    1.07000E+002
  5180:    1.26000E+002    1.21000E+002    1.40000E+002    1.54000E+002
  5184:    2.03000E+002    2.18000E+002    2.61000E+002    2.97000E+002
  5188:    3.38000E+002    3.17000E+002    3.39000E+002    2.92000E+002
  5192:    2.48000E+002    2.16000E+002    1.75000E+002    1.39000E+002
  5196:    1.45000E+002    1.19000E+002    1.26000E+002    1.11000E+002
  5200:    1.04000E+002    1.24000E+002    1.17000E+002    8.70000E+001
  5204:    1.12000E+002    9.50000E+001    1.29000E+002    1.12000E+002
  5208:    9.70000E+001    1.12000E+002    1.17000E+002    1.18000E+002
  5212:    1.21000E+002    9.70000E+001    1.19000E+002    9.90000E+001
  5216:    1.02000E+002    1.25000E+002    1.15000E+002    1.15000E+002
  5220:    1.33000E+002    1.35000E+002    1.28000E+002    1.35000E+002
  5224:    1.48000E+002    1.34000E+002    1.69000E+002    2.15000E+002
  5228:    2.87000E+002    3.87000E+002    4.78000E+002    7.33000E+002
  5232:    8.67000E+002    1.03100E+003    1.13800E+003    1.10200E+003
  5236:    9.60000E+002    7.27000E+002    6.56000E+002    4.21000E+002
  5240:    3.06000E+002    2.44000E+002    2.28000E+002    1.93000E+002
  5244:    2.04000E+002    2.11000E+002    2.30000E+002    2.27000E+002
  5248:    1.88000E+002    1.55000E+002    1.83000E+002    1.47000E+002
  5252:    1.32000E+002    1.20000E+002    1.14000E+002    1.19000E+002
  5256:    1.04000E+002    1.30000E+002    1.17000E+002    1.15000E+002
  5260:    8.60000E+001    9.70000E+001    1.06000E+002    1.10000E+002
  5264:    1.23000E+002    1.11000E+002    1.24000E+002    9.60000E+001
  5268:    9.70000E+001    9.10000E+001    1.10000E+002    9.60000E+001
  5272:    1.21000E+002    1.16000E+002    9.30000E+001    1.14000E+002
  5276:    9.70000E+001    1.10000E+002    1.12000E+002    1.11000E+002
  5280:    1.01000E+002    1.27000E+002    1.00000E+002    1.01000E+002
  5284:    1.09000E+002    1.18000E+002    1.22000E+002    1.17000E+002
  5288:    1.02000E+002    1.00000E+002    1.03000E+002    1.16000E+002
  5292:    1.11000E+002    1.03000E+002    1.11000E+002    1.25000E+002
  5296:    1.24000E+002    1.23000E+002    1.32000E+002    1.24000E+002
  5300:    1.24000E+002    1.20000E+002    1.21000E+002    1.27000E+002
  5304:    1.17000E+002    8.60000E+001    1.08000E+002    8.90000E+001
  5308:    9.50000E+001    1.04000E+002    1.09000E+002    9.40000E+001
  5312:    1.19000E+002    1.01000E+002    1.13000E+002    1.26000E+002
  5316:    8.80000E+001    1.07000E+002    1.01000E+002    1.08000E+002
  5320:    1.16000E+002    1.25000E+002    1.23000E+002    9.40000E+001
  5324:    1.21000E+002    1.20000E+002    1.11000E+002    1.02000E+002
  5328:    9.70000E+001    9.90000E+001    1.14000E+002    9.90000E+001
  5332:    1.05000E+002    1.12000E+002    1.11000E+002    1.15000E+002
  5336:    1.06000E+002    1.15000E+002    1.35000E+002    1.07000E+002
  5340:    1.13000E+002    1.13000E+002    1.23000E+002    1.10000E+002
  5344:    1.01000E+002    9.20000E+001    1.04000E+002    1.05000E+002
  5348:    1.08000E+002    1.03000E+002    9.80000E+001    9.60000E+001
  5352:    8.70000E+001    8.40000E+001    1.07000E+002    1.05000E+002
  5356:    1.02000E+002    1.14000E+002    9.70000E+001    1.03000E+002
  5360:    1.06000E+002    1.06000E+002    1.08000E+002    1.05000E+002
  5364:    9.90000E+001    8.60000E+001    1.12000E+002    1.25000E+002
  5368:    1.18000E+002    1.04000E+002    1.09000E+002    1.08000E+002
  5372:    9.90000E+001    1.03000E+002    1.00000E+002    1.01000E+002
  5376:    9.80000E+001    1.11000E+002    9.70000E+001    1.10000E+002
  5380:    1.26000E+002    1.29000E+002    1.19000E+002    1.27000E+002
  5384:    1.19000E+002    1.42000E+002    1.42000E+002    1.79000E+002
  5388:    1.54000E+002    1.93000E+002    1.60000E+002    2.04000E+002
  5392:    1.79000E+002    1.64000E+002    2.05000E+002    1.94000E+002
  5396:    2.25000E+002    2.43000E+002    2.36000E+002    1.96000E+002
  5400:    1.71000E+002    1.74000E+002    1.33000E+002    1.36000E+002
  5404:    1.46000E+002    1.13000E+002    1.15000E+002    1.01000E+002
  5408:    1.11000E+002    1.01000E+002    9.90000E+001    1.11000E+002
  5412:    1.38000E+002    1.15000E+002    1.00000E+002    1.10000E+002
  5416:    1.19000E+002    1.04000E+002    9.40000E+001    1.09000E+002
  5420:    9.60000E+001    1.06000E+002    9.20000E+001    1.18000E+002
  5424:    1.04000E+002    9.90000E+001    1.07000E+002    1.03000E+002
  5428:    1.13000E+002    1.20000E+002    1.09000E+002    9.60000E+001
  5432:    9.50000E+001    1.08000E+002    9.60000E+001    1.08000E+002
  5436:    1.21000E+002    1.34000E+002    1.24000E+002    1.34000E+002
  5440:    1.06000E+002    1.26000E+002    1.15000E+002    1.23000E+002
  5444:    1.12000E+002    1.11000E+002    1.30000E+002    1.20000E+002
  5448:    1.02000E+002    1.15000E+002    1.21000E+002    9.80000E+001
  5452:    9.90000E+001    9.80000E+001    1.05000E+002    1.23000E+002
  5456:    1.32000E+002    1.43000E+002    1.39000E+002    1.45000E+002
  5460:    1.43000E+002    1.48000E+002    1.58000E+002    1.43000E+002
  5464:    1.20000E+002    1.33000E+002    9.90000E+001    9.80000E+001
  5468:    1.06000E+002    9.20000E+001    1.09000E+002    9.90000E+001
  5472:    1.06000E+002    1.36000E+002    1.06000E+002    1.14000E+002
  5476:    1.11000E+002    9.80000E+001    8.00000E+001    1.03000E+002
  5480:    1.12000E+002    1.08000E+002    9.60000E+001    1.02000E+002
  5484:    9.50000E+001    1.10000E+002    1.14000E+002    1.11000E+002
  5488:    1.06000E+002    1.02000E+002    1.04000E+002    1.19000E+002
  5492:    1.14000E+002    1.11000E+002    1.34000E+002    1.27000E+002
  5496:    1.16000E+002    9.60000E+001    8.10000E+001    1.07000E+002
  5500:    1.07000E+002    1.17000E+002    1.11000E+002    9.20000E+001
  5504:    9.70000E+001    1.13000E+002    9.20000E+001    1.04000E+002
  5508:    1.29000E+002    1.02000E+002    1.17000E+002    1.11000E+002
  5512:    9.50000E+001    9.30000E+001    1.01000E+002    1.22000E+002
  5516:    1.14000E+002    1.04000E+002    1.20000E+002    1.08000E+002
  5520:    1.27000E+002    1.10000E+002    1.44000E+002    1.27000E+002
  5524:    1.06000E+002    1.18000E+002    1.12000E+002    1.11000E+002
  5528:    9.90000E+001    1.02000E+002    1.25000E+002    9.40000E+001
  5532:    1.06000E+002    9.20000E+001    1.16000E+002    1.09000E+002
  5536:    1.00000E+002    1.10000E+002    1.11000E+002    1.28000E+002
  5540:    1.13000E+002    8.90000E+001    9.90000E+001    1.08000E+002
  5544:    1.08000E+002    9.60000E+001    1.19000E+002    1.15000E+002
  5548:    8.80000E+001    9.80000E+001    1.03000E+002    9.60000E+001
  5552:    9.00000E+001    1.02000E+002    9.20000E+001    9.70000E+001
  5556:    1.01000E+002    1.06000E+002    1.03000E+002    1.16000E+002
  5560:    1.06000E+002    9.70000E+001    1.08000E+002    1.23000E+002
  5564:    1.03000E+002    1.07000E+002    8.10000E+001    1.08000E+002
  5568:    1.04000E+002    9.50000E+001    1.05000E+002    1.15000E+002
  5572:    1.02000E+002    1.10000E+002    9.30000E+001    1.19000E+002
  5576:    8.60000E+001    1.04000E+002    1.05000E+002    1.22000E+002
  5580:    1.06000E+002    1.01000E+002    1.08000E+002    9.60000E+001
  5584:    1.10000E+002    1.00000E+002    1.05000E+002    1.04000E+002
  5588:    1.07000E+002    9.30000E+001    1.29000E+002    9.90000E+001
  5592:    1.22000E+002    9.60000E+001    7.70000E+001    9.80000E+001
  5596:    1.05000E+002    9.70000E+001    1.12000E+002    1.03000E+002
  5600:    1.10000E+002    8.20000E+001    1.11000E+002    1.10000E+002
  5604:    1.09000E+002    9.70000E+001    9.30000E+001    1.10000E+002
  5608:    1.02000E+002    1.13000E+002    8.80000E+001    1.04000E+002
  5612:    1.15000E+002    9.00000E+001    1.06000E+002    1.02000E+002
  5616:    1.08000E+002    9.30000E+001    8.90000E+001    1.19000E+002
  5620:    9.80000E+001    9.30000E+001    1.12000E+002    1.04000E+002
  5624:    1.27000E+002    1.15000E+002    9.60000E+001    1.18000E+002
  5628:    1.08000E+002    1.03000E+002    1.12000E+002    9.80000E+001
  5632:    1.15000E+002    1.15000E+002    1.20000E+002    1.11000E+002
  5636:    8.80000E+001    1.10000E+002    1.08000E+002    1.17000E+002
  5640:    1.09000E+002    1.23000E+002    1.23000E+002    1.17000E+002
  5644:    1.34000E+002    1.34000E+002    1.16000E+002    1.27000E+002
  5648:    1.15000E+002    1.07000E+002    9.20000E+001    1.20000E+002
  5652:    1.03000E+002    8.40000E+001    1.16000E+002    1.10000E+002
  5656:    1.00000E+002    1.00000E+002    1.06000E+002    1.02000E+002
  5660:    1.07000E+002    9.90000E+001    8.70000E+001    1.07000E+002
  5664:    9.50000E+001    1.18000E+002    1.00000E+002    1.03000E+002
  5668:    1.20000E+002    9.70000E+001    1.05000E+002    1.08000E+002
  5672:    9.50000E+001    8.80000E+001    9.00000E+001    9.50000E+001
  5676:    9.90000E+001    9.80000E+001    9.20000E+001    9.00000E+001
  5680:    9.70000E+001    1.02000E+002    1.07000E+002    9.40000E+001
  5684:    1.11000E+002    9.80000E+001    9.90000E+001    1.25000E+002
  5688:    1.20000E+002    1.08000E+002    1.10000E+002    1.17000E+002
  5692:    9.40000E+001    1.23000E+002    1.09000E+002    1.20000E+002
  5696:    1.03000E+002    8.90000E+001    1.10000E+002    1.16000E+002
  5700:    1.08000E+002    1.11000E+002    1.19000E+002    9.20000E+001
  5704:    9.90000E+001    1.01000E+002    1.06000E+002    1.11000E+002
  5708:    1.00000E+002    1.13000E+002    1.12000E+002    1.18000E+002
  5712:    1.09000E+002    1.06000E+002    1.10000E+002    9.70000E+001
  5716:    1.09000E+002    1.21000E+002    9.50000E+001    8.50000E+001
  5720:    9.20000E+001    9.30000E+001    1.16000E+002    8.60000E+001
  5724:    1.11000E+002    1.11000E+002    1.18000E+002    9.60000E+001
  5728:    1.18000E+002    1.04000E+002    1.17000E+002    9.40000E+001
  5732:    1.01000E+002    1.00000E+002    8.60000E+001    9.50000E+001
  5736:    1.23000E+002    1.16000E+002    1.14000E+002    1.07000E+002
  5740:    1.10000E+002    8.50000E+001    1.26000E+002    1.15000E+002
  5744:    1.14000E+002    1.12000E+002    1.24000E+002    1.05000E+002
  5748:    1.23000E+002    1.13000E+002    9.80000E+001    1.00000E+002
  5752:    1.02000E+002    1.00000E+002    1.05000E+002    1.10000E+002
  5756:    9.20000E+001    1.15000E+002    1.07000E+002    1.16000E+002
  5760:    1.16000E+002    1.14000E+002    9.60000E+001    1.05000E+002
  5764:    9.40000E+001    1.02000E+002    9.70000E+001    9.50000E+001
  5768:    1.12000E+002    1.21000E+002    9.70000E+001    1.03000E+002
  5772:    1.04000E+002    1.18000E+002    1.07000E+002    1.18000E+002
  5776:    1.13000E+002    1.41000E+002    1.33000E+002    1.64000E+002
  5780:    2.38000E+002    2.73000E+002    3.10000E+002    3.81000E+002
  5784:    4.25000E+002    4.98000E+002    4.15000E+002    4.18000E+002
  5788:    3.18000E+002    2.54000E+002    2.36000E+002    1.63000E+002
  5792:    1.44000E+002    1.32000E+002    1.04000E+002    1.07000E+002
  5796:    1.07000E+002    9.40000E+001    1.19000E+002    1.00000E+002
  5800:    1.05000E+002    9.90000E+001    1.14000E+002    8.60000E+001
  5804:    9.20000E+001    1.14000E+002    1.07000E+002    1.22000E+002
  5808:    8.80000E+001    8.90000E+001    9.80000E+001    1.15000E+002
  5812:    1.30000E+002    1.26000E+002    1.54000E+002    1.51000E+002
  5816:    1.70000E+002    1.54000E+002    1.80000E+002    1.49000E+002
  5820:    1.94000E+002    1.90000E+002    1.96000E+002    2.11000E+002
  5824:    2.04000E+002    2.34000E+002    2.47000E+002    2.56000E+002
  5828:    2.69000E+002    2.19000E+002    2.00000E+002    1.63000E+002
  5832:    1.42000E+002    1.04000E+002    1.16000E+002    1.27000E+002
  5836:    1.27000E+002    1.46000E+002    1.15000E+002    1.18000E+002
  5840:    1.01000E+002    1.34000E+002    1.15000E+002    1.02000E+002
  5844:    1.08000E+002    1.06000E+002    1.10000E+002    1.22000E+002
  5848:    1.20000E+002    1.01000E+002    9.20000E+001    1.14000E+002
  5852:    1.02000E+002    1.22000E+002    1.18000E+002    1.22000E+002
  5856:    1.13000E+002    1.08000E+002    1.27000E+002    9.10000E+001
  5860:    1.11000E+002    1.21000E+002    1.16000E+002    1.16000E+002
  5864:    1.27000E+002    1.08000E+002    1.15000E+002    1.15000E+002
  5868:    1.16000E+002    1.02000E+002    9.80000E+001    8.40000E+001
  5872:    1.08000E+002    9.50000E+001    8.80000E+001    1.01000E+002
  5876:    1.16000E+002    9.50000E+001    1.05000E+002    1.07000E+002
  5880:    1.20000E+002    8.40000E+001    1.06000E+002    1.01000E+002
  5884:    1.01000E+002    1.10000E+002    1.12000E+002    9.60000E+001
  5888:    1.01000E+002    1.25000E+002    1.14000E+002    9.00000E+001
  5892:    9.40000E+001    1.12000E+002    1.07000E+002    1.17000E+002
  5896:    8.60000E+001    1.03000E+002    1.14000E+002    1.18000E+002
  5900:    9.80000E+001    1.01000E+002    1.01000E+002    1.08000E+002
  5904:    9.00000E+001    1.19000E+002    1.05000E+002    1.02000E+002
  5908:    1.17000E+002    1.16000E+002    9.60000E+001    1.14000E+002
  5912:    1.03000E+002    1.10000E+002    1.17000E+002    1.02000E+002
  5916:    1.03000E+002    1.16000E+002    1.04000E+002    1.11000E+002
  5920:    9.40000E+001    1.00000E+002    1.01000E+002    8.60000E+001
  5924:    1.23000E+002    1.01000E+002    9.00000E+001    9.90000E+001
  5928:    1.01000E+002    1.01000E+002    1.06000E+002    1.04000E+002
  5932:    1.16000E+002    1.08000E+002    1.05000E+002    9.50000E+001
  5936:    9.30000E+001    1.18000E+002    1.04000E+002    9.40000E+001
  5940:    1.20000E+002    1.06000E+002    7.90000E+001    8.70000E+001
  5944:    7.90000E+001    8.40000E+001    1.11000E+002    9.50000E+001
  5948:    9.00000E+001    9.10000E+001    1.20000E+002    1.11000E+002
  5952:    1.08000E+002    9.80000E+001    8.40000E+001    9.80000E+001
  5956:    1.13000E+002    1.17000E+002    1.09000E+002    1.00000E+002
  5960:    1.15000E+002    1.15000E+002    1.06000E+002    1.03000E+002
  5964:    9.10000E+001    1.06000E+002    1.16000E+002    1.00000E+002
  5968:    1.08000E+002    1.01000E+002    1.01000E+002    1.04000E+002
  5972:    9.70000E+001    1.22000E+002    8.50000E+001    8.30000E+001
  5976:    1.29000E+002    1.03000E+002    1.25000E+002    1.18000E+002
  5980:    1.18000E+002    1.52000E+002    1.44000E+002    1.63000E+002
  5984:    1.65000E+002    1.76000E+002    1.76000E+002    2.02000E+002
  5988:    1.72000E+002    1.40000E+002    1.55000E+002    1.17000E+002
  5992:    1.12000E+002    1.24000E+002    9.50000E+001    9.90000E+001
  5996:    1.14000E+002    9.90000E+001    1.02000E+002    1.13000E+002
  6000:    1.17000E+002    9.00000E+001    1.09000E+002    1.03000E+002
  6004:    1.14000E+002    1.15000E+002    1.06000E+002    1.13000E+002
  6008:    1.49000E+002    1.06000E+002    1.09000E+002    1.16000E+002
  6012:    1.11000E+002    1.17000E+002    1.25000E+002    1.37000E+002
  6016:    1.50000E+002    1.04000E+002    1.31000E+002    1.29000E+002
  6020:    1.12000E+002    1.08000E+002    1.06000E+002    9.80000E+001
  6024:    1.03000E+002    1.15000E+002    9.80000E+001    8.70000E+001
  6028:    1.10000E+002    9.90000E+001    1.12000E+002    1.05000E+002
  6032:    1.05000E+002    1.09000E+002    1.04000E+002    1.04000E+002
  6036:    8.80000E+001    1.05000E+002    1.25000E+002    1.16000E+002
  6040:    9.20000E+001    1.02000E+002    1.07000E+002    1.12000E+002
  6044:    9.80000E+001    1.05000E+002    1.06000E+002    1.05000E+002
  6048:    1.02000E+002    1.08000E+002    1.08000E+002    1.14000E+002
  6052:    1.00000E+002    1.00000E+002    9.70000E+001    1.03000E+002
  6056:    9.60000E+001    1.07000E+002    7.90000E+001    8.10000E+001
  6060:    8.50000E+001    1.07000E+002    1.10000E+002    8.30000E+001
  6064:    8.40000E+001    1.02000E+002    9.90000E+001    9.70000E+001
  6068:    1.00000E+002    1.04000E+002    9.60000E+001    8.20000E+001
  6072:    9.70000E+001    1.04000E+002    8.40000E+001    1.15000E+002
  6076:    1.22000E+002    1.18000E+002    9.70000E+001    1.04000E+002
  6080:    9.30000E+001    8.20000E+001    1.12000E+002    1.07000E+002
  6084:    9.90000E+001    1.05000E+002    1.11000E+002    9.80000E+001
  6088:    1.05000E+002    9.20000E+001    1.12000E+002    1.07000E+002
  6092:    9.40000E+001    1.21000E+002    9.50000E+001    1.00000E+002
  6096:    1.15000E+002    9.40000E+001    1.13000E+002    9.30000E+001
  6100:    9.90000E+001    1.15000E+002    1.05000E+002    9.40000E+001
  6104:    1.03000E+002    8.90000E+001    1.03000E+002    8.00000E+001
  6108:    9.90000E+001    1.25000E+002    9.90000E+001    9.30000E+001
  6112:    9.40000E+001    9.00000E+001    1.16000E+002    1.22000E+002
  6116:    1.07000E+002    1.14000E+002    1.04000E+002    9.10000E+001
  6120:    8.30000E+001    1.26000E+002    1.14000E+002    1.16000E+002
  6124:    1.05000E+002    9.70000E+001    9.60000E+001    9.30000E+001
  6128:    9.60000E+001    1.21000E+002    1.08000E+002    9.20000E+001
  6132:    1.05000E+002    9.50000E+001    8.60000E+001    1.04000E+002
  6136:    1.09000E+002    1.08000E+002    1.01000E+002    1.07000E+002
  6140:    1.05000E+002    9.10000E+001    1.03000E+002    1.01000E+002
  6144:    9.30000E+001    1.12000E+002    9.80000E+001    1.10000E+002
  6148:    1.01000E+002    1.01000E+002    1.04000E+002    9.20000E+001
  6152:    1.10000E+002    9.00000E+001    9.30000E+001    1.05000E+002
  6156:    8.80000E+001    9.10000E+001    8.80000E+001    9.80000E+001
  6160:    1.10000E+002    1.05000E+002    1.16000E+002    1.00000E+002
  6164:    9.80000E+001    8.70000E+001    1.00000E+002    1.07000E+002
  6168:    1.16000E+002    1.02000E+002    8.90000E+001    9.30000E+001
  6172:    8.70000E+001    8.60000E+001    1.10000E+002    1.10000E+002
  6176:    9.50000E+001    9.40000E+001    8.40000E+001    9.70000E+001
  6180:    1.04000E+002    8.30000E+001    8.80000E+001    1.00000E+002
  6184:    1.09000E+002    9.10000E+001    9.50000E+001    9.60000E+001
  6188:    9.40000E+001    1.00000E+002    1.09000E+002    9.80000E+001
  6192:    8.40000E+001    9.30000E+001    9.10000E+001    1.00000E+002
  6196:    9.60000E+001    9.10000E+001    9.80000E+001    9.60000E+001
  6200:    1.04000E+002    8.60000E+001    1.22000E+002    9.00000E+001
  6204:    1.06000E+002    1.16000E+002    1.06000E+002    1.11000E+002
  6208:    9.00000E+001    1.07000E+002    1.09000E+002    1.20000E+002
  6212:    9.80000E+001    1.01000E+002    1.21000E+002    8.70000E+001
  6216:    8.70000E+001    1.01000E+002    9.60000E+001    1.16000E+002
  6220:    8.60000E+001    1.08000E+002    1.14000E+002    1.01000E+002
  6224:    1.04000E+002    1.14000E+002    1.10000E+002    1.03000E+002
  6228:    1.21000E+002    8.50000E+001    1.10000E+002    9.00000E+001
  6232:    8.80000E+001    9.50000E+001    9.90000E+001    1.14000E+002
  6236:    1.08000E+002    1.10000E+002    9.60000E+001    1.07000E+002
  6240:    9.40000E+001    1.03000E+002    9.80000E+001    8.50000E+001
  6244:    1.03000E+002    1.10000E+002    1.14000E+002    8.60000E+001
  6248:    9.20000E+001    1.12000E+002    9.50000E+001    1.06000E+002
  6252:    1.14000E+002    9.90000E+001    9.70000E+001    8.50000E+001
  6256:    8.50000E+001    9.60000E+001    1.06000E+002    9.50000E+001
  6260:    9.00000E+001    1.01000E+002    8.60000E+001    1.20000E+002
  6264:    1.17000E+002    9.40000E+001    9.10000E+001    1.01000E+002
  6268:    7.60000E+001    9.30000E+001    9.40000E+001    1.09000E+002
  6272:    1.21000E+002    1.13000E+002    9.50000E+001    1.18000E+002
  6276:    1.01000E+002    1.05000E+002    1.08000E+002    1.22000E+002
  6280:    1.16000E+002    1.07000E+002    1.05000E+002    1.10000E+002
  6284:    1.21000E+002    9.60000E+001    1.37000E+002    1.12000E+002
  6288:    1.24000E+002    1.16000E+002    1.11000E+002    1.22000E+002
  6292:    1.27000E+002    1.15000E+002    1.14000E+002    1.05000E+002
  6296:    1.29000E+002    1.12000E+002    1.17000E+002    1.11000E+002
  6300:    1.05000E+002    1.03000E+002    9.10000E+001    1.20000E+002
  6304:    1.04000E+002    1.29000E+002    7.90000E+001    1.08000E+002
  6308:    9.80000E+001    9.30000E+001    1.10000E+002    1.13000E+002
  6312:    1.16000E+002    8.60000E+001    1.08000E+002    1.03000E+002
  6316:    1.15000E+002    1.03000E+002    1.08000E+002    9.90000E+001
  6320:    1.00000E+002    1.12000E+002    8.00000E+001    1.09000E+002
  6324:    8.80000E+001    1.05000E+002    9.80000E+001    1.00000E+002
  6328:    1.12000E+002    8.20000E+001    9.60000E+001    1.09000E+002
  6332:    1.02000E+002    9.40000E+001    1.04000E+002    1.07000E+002
  6336:    1.09000E+002    8.10000E+001    1.09000E+002    9.80000E+001
  6340:    1.13000E+002    1.21000E+002    9.50000E+001    1.13000E+002
  6344:    1.09000E+002    1.32000E+002    9.80000E+001    1.20000E+002
  6348:    1.28000E+002    9.80000E+001    1.08000E+002    1.00000E+002
  6352:    8.50000E+001    8.60000E+001    1.06000E+002    1.03000E+002
  6356:    9.50000E+001    1.04000E+002    7.90000E+001    8.90000E+001
  6360:    9.50000E+001    1.05000E+002    1.03000E+002    1.13000E+002
  6364:    1.16000E+002    1.11000E+002    9.80000E+001    8.10000E+001
  6368:    1.09000E+002    1.04000E+002    1.18000E+002    1.03000E+002
  6372:    1.04000E+002    1.20000E+002    1.04000E+002    1.07000E+002
  6376:    8.50000E+001    1.13000E+002    7.70000E+001    1.17000E+002
  6380:    1.04000E+002    9.60000E+001    1.01000E+002    9.80000E+001
  6384:    9.70000E+001    9.80000E+001    1.07000E+002    8.50000E+001
  6388:    9.60000E+001    1.08000E+002    1.11000E+002    1.02000E+002
  6392:    1.10000E+002    8.80000E+001    9.10000E+001    9.60000E+001
  6396:    1.00000E+002    9.30000E+001    1.02000E+002    1.09000E+002
  6400:    9.00000E+001    8.70000E+001    1.09000E+002    9.70000E+001
  6404:    8.90000E+001    1.03000E+002    9.60000E+001    1.05000E+002
  6408:    8.80000E+001    9.90000E+001    9.00000E+001    9.20000E+001
  6412:    1.00000E+002    1.11000E+002    1.00000E+002    1.18000E+002
  6416:    1.56000E+002    1.64000E+002    1.64000E+002    1.83000E+002
  6420:    2.16000E+002    2.01000E+002    2.01000E+002    1.67000E+002
  6424:    1.76000E+002    1.59000E+002    1.32000E+002    1.20000E+002
  6428:    1.25000E+002    1.20000E+002    1.28000E+002    1.36000E+002
  6432:    1.76000E+002    2.21000E+002    2.67000E+002    2.92000E+002
  6436:    3.22000E+002    3.42000E+002    3.20000E+002    2.85000E+002
  6440:    2.72000E+002    2.22000E+002    1.88000E+002    1.65000E+002
  6444:    1.10000E+002    1.03000E+002    1.00000E+002    9.90000E+001
  6448:    8.60000E+001    9.00000E+001    9.90000E+001    8.10000E+001
  6452:    1.04000E+002    1.06000E+002    1.03000E+002    9.30000E+001
  6456:    9.70000E+001    9.60000E+001    1.04000E+002    9.00000E+001
  6460:    8.40000E+001    9.10000E+001    8.60000E+001    9.80000E+001
  6464:    9.60000E+001    1.02000E+002    9.10000E+001    1.07000E+002
  6468:    1.22000E+002    1.15000E+002    1.26000E+002    1.13000E+002
  6472:    1.52000E+002    1.52000E+002    1.44000E+002    1.11000E+002
  6476:    1.19000E+002    9.40000E+001    1.13000E+002    1.05000E+002
  6480:    1.01000E+002    8.20000E+001    7.90000E+001    1.08000E+002
  6484:    8.60000E+001    9.00000E+001    1.04000E+002    7.50000E+001
  6488:    9.80000E+001    1.01000E+002    1.00000E+002    9.70000E+001
  6492:    8.00000E+001    7.80000E+001    1.04000E+002    9.80000E+001
  6496:    1.02000E+002    1.03000E+002    7.70000E+001    8.70000E+001
  6500:    1.01000E+002    8.80000E+001    7.40000E+001    9.80000E+001
  6504:    9.80000E+001    7.90000E+001    9.00000E+001    8.60000E+001
  6508:    8.20000E+001    9.50000E+001    9.20000E+001    1.06000E+002
  6512:    8.40000E+001    1.11000E+002    9.90000E+001    9.20000E+001
  6516:    7.70000E+001    9.40000E+001    8.80000E+001    9.40000E+001
  6520:    9.20000E+001    9.70000E+001    8.50000E+001    1.05000E+002
  6524:    8.50000E+001    9.00000E+001    9.80000E+001    9.70000E+001
  6528:    9.30000E+001    9.10000E+001    8.20000E+001    9.10000E+001
  6532:    8.10000E+001    9.90000E+001    8.50000E+001    8.40000E+001
  6536:    9.50000E+001    9.40000E+001    8.70000E+001    1.14000E+002
  6540:    8.70000E+001    1.11000E+002    1.05000E+002    9.90000E+001
  6544:    1.21000E+002    1.30000E+002    1.43000E+002    1.41000E+002
  6548:    1.76000E+002    1.69000E+002    1.47000E+002    1.30000E+002
  6552:    1.46000E+002    1.30000E+002    1.08000E+002    9.60000E+001
  6556:    8.40000E+001    9.20000E+001    8.80000E+001    9.00000E+001
  6560:    9.10000E+001    9.10000E+001    9.20000E+001    9.70000E+001
  6564:    1.01000E+002    1.06000E+002    1.10000E+002    8.00000E+001
  6568:    9.40000E+001    8.40000E+001    1.08000E+002    1.04000E+002
  6572:    1.01000E+002    1.27000E+002    1.31000E+002    1.58000E+002
  6576:    1.91000E+002    2.01000E+002    1.83000E+002    1.81000E+002
  6580:    1.98000E+002    1.75000E+002    1.59000E+002    1.26000E+002
  6584:    1.36000E+002    1.15000E+002    8.70000E+001    9.20000E+001
  6588:    9.40000E+001    8.90000E+001    9.70000E+001    6.60000E+001
  6592:    8.40000E+001    7.80000E+001    8.10000E+001    9.50000E+001
  6596:    8.00000E+001    8.80000E+001    8.70000E+001    6.80000E+001
  6600:    8.30000E+001    9.40000E+001    8.60000E+001    1.04000E+002
  6604:    9.20000E+001    8.80000E+001    8.20000E+001    8.20000E+001
  6608:    7.50000E+001    9.40000E+001    9.10000E+001    9.40000E+001
  6612:    1.08000E+002    8.10000E+001    1.10000E+002    9.30000E+001
  6616:    9.50000E+001    6.40000E+001    7.90000E+001    1.05000E+002
  6620:    7.30000E+001    8.00000E+001    7.30000E+001    8.80000E+001
  6624:    9.10000E+001    7.50000E+001    9.20000E+001    8.00000E+001
  6628:    7.20000E+001    9.30000E+001    8.30000E+001    8.10000E+001
  6632:    8.80000E+001    8.60000E+001    5.80000E+001    9.00000E+001
  6636:    7.70000E+001    8.10000E+001    9.10000E+001    8.20000E+001
  6640:    7.50000E+001    7.90000E+001    8.80000E+001    8.50000E+001
  6644:    7.40000E+001    7.90000E+001    8.60000E+001    7.70000E+001
  6648:    6.90000E+001    7.20000E+001    6.90000E+001    7.40000E+001
  6652:    8.10000E+001    8.00000E+001    7.60000E+001    9.20000E+001
  6656:    8.90000E+001    8.50000E+001    7.90000E+001    9.10000E+001
  6660:    8.30000E+001    8.40000E+001    7.60000E+001    9.60000E+001
  6664:    7.70000E+001    1.02000E+002    8.20000E+001    9.40000E+001
  6668:    8.20000E+001    8.20000E+001    1.11000E+002    7.10000E+001
  6672:    6.50000E+001    7.00000E+001    8.90000E+001    8.50000E+001
  6676:    8.00000E+001    9.70000E+001    8.20000E+001    8.40000E+001
  6680:    7.70000E+001    8.60000E+001    7.90000E+001    9.00000E+001
  6684:    1.21000E+002    9.00000E+001    9.80000E+001    9.80000E+001
  6688:    1.17000E+002    9.60000E+001    1.30000E+002    1.31000E+002
  6692:    1.13000E+002    1.28000E+002    1.24000E+002    1.15000E+002
  6696:    1.05000E+002    9.70000E+001    8.80000E+001    7.70000E+001
  6700:    7.80000E+001    6.10000E+001    8.50000E+001    7.80000E+001
  6704:    7.60000E+001    8.00000E+001    7.80000E+001    7.40000E+001
  6708:    8.40000E+001    8.00000E+001    8.30000E+001    9.20000E+001
  6712:    8.60000E+001    6.50000E+001    7.70000E+001    7.90000E+001
  6716:    8.40000E+001    7.10000E+001    6.40000E+001    7.50000E+001
  6720:    8.00000E+001    8.40000E+001    9.00000E+001    8.20000E+001
  6724:    8.90000E+001    9.50000E+001    8.60000E+001    8.10000E+001
  6728:    7.50000E+001    6.60000E+001    6.30000E+001    9.10000E+001
  6732:    8.30000E+001    8.30000E+001    9.80000E+001    7.40000E+001
  6736:    9.20000E+001    6.20000E+001    7.90000E+001    8.40000E+001
  6740:    9.30000E+001    8.60000E+001    8.00000E+001    8.20000E+001
  6744:    7.80000E+001    7.50000E+001    6.90000E+001    7.40000E+001
  6748:    8.50000E+001    7.30000E+001    9.40000E+001    7.30000E+001
  6752:    8.60000E+001    7.30000E+001    7.10000E+001    8.40000E+001
  6756:    7.00000E+001    6.50000E+001    8.60000E+001    7.40000E+001
  6760:    7.90000E+001    6.20000E+001    7.80000E+001    7.50000E+001
  6764:    8.20000E+001    5.70000E+001    7.20000E+001    7.90000E+001
  6768:    7.90000E+001    7.30000E+001    8.20000E+001    7.20000E+001
  6772:    7.90000E+001    6.40000E+001    8.10000E+001    7.70000E+001
  6776:    7.60000E+001    8.20000E+001    8.10000E+001    7.20000E+001
  6780:    6.40000E+001    8.70000E+001    8.40000E+001    6.40000E+001
  6784:    7.60000E+001    8.10000E+001    6.70000E+001    7.90000E+001
  6788:    7.60000E+001    6.50000E+001    6.80000E+001    6.80000E+001
  6792:    6.70000E+001    8.30000E+001    7.90000E+001    6.60000E+001
  6796:    7.40000E+001    9.10000E+001    7.90000E+001    7.40000E+001
  6800:    9.30000E+001    9.00000E+001    7.70000E+001    7.40000E+001
  6804:    8.20000E+001    9.10000E+001    8.60000E+001    7.10000E+001
  6808:    9.00000E+001    9.90000E+001    8.70000E+001    1.45000E+002
  6812:    1.50000E+002    1.92000E+002    2.14000E+002    2.89000E+002
  6816:    2.97000E+002    3.21000E+002    3.16000E+002    2.79000E+002
  6820:    2.73000E+002    2.73000E+002    2.07000E+002    1.85000E+002
  6824:    1.57000E+002    1.53000E+002    1.51000E+002    1.30000E+002
  6828:    1.26000E+002    9.60000E+001    1.03000E+002    8.70000E+001
  6832:    7.40000E+001    8.50000E+001    8.00000E+001    6.90000E+001
  6836:    7.50000E+001    8.40000E+001    5.80000E+001    7.40000E+001
  6840:    6.70000E+001    7.50000E+001    8.20000E+001    8.70000E+001
  6844:    6.90000E+001    6.40000E+001    8.70000E+001    6.90000E+001
  6848:    7.00000E+001    8.10000E+001    5.60000E+001    7.40000E+001
  6852:    6.60000E+001    6.20000E+001    7.30000E+001    7.10000E+001
  6856:    8.20000E+001    6.20000E+001    7.60000E+001    7.00000E+001
  6860:    7.40000E+001    7.10000E+001    7.20000E+001    9.40000E+001
  6864:    6.70000E+001    6.70000E+001    6.00000E+001    7.10000E+001
  6868:    7.20000E+001    8.80000E+001    7.80000E+001    8.10000E+001
  6872:    8.90000E+001    7.40000E+001    6.20000E+001    7.90000E+001
  6876:    7.50000E+001    8.00000E+001    7.10000E+001    6.50000E+001
  6880:    7.70000E+001    8.60000E+001    8.80000E+001    6.60000E+001
  6884:    9.40000E+001    7.70000E+001    9.50000E+001    9.80000E+001
  6888:    9.50000E+001    9.10000E+001    7.80000E+001    7.20000E+001
  6892:    7.80000E+001    8.60000E+001    6.00000E+001    8.20000E+001
  6896:    6.10000E+001    7.40000E+001    7.50000E+001    7.50000E+001
  6900:    7.80000E+001    7.30000E+001    7.30000E+001    6.90000E+001
  6904:    6.50000E+001    8.50000E+001    7.80000E+001    7.00000E+001
  6908:    7.90000E+001    6.50000E+001    6.60000E+001    6.90000E+001
  6912:    6.50000E+001    9.70000E+001    6.90000E+001    6.10000E+001
  6916:    9.60000E+001    7.60000E+001    8.60000E+001    7.90000E+001
  6920:    6.60000E+001    6.90000E+001    9.40000E+001    1.00000E+002
  6924:    8.10000E+001    7.80000E+001    9.10000E+001    7.60000E+001
  6928:    6.80000E+001    7.10000E+001    6.10000E+001    6.40000E+001
  6932:    6.80000E+001    8.40000E+001    7.30000E+001    6.90000E+001
  6936:    6.40000E+001    7.30000E+001    7.80000E+001    6.90000E+001
  6940:    7.20000E+001    6.70000E+001    6.70000E+001    5.50000E+001
  6944:    7.00000E+001    5.60000E+001    5.70000E+001    6.10000E+001
  6948:    6.70000E+001    6.70000E+001    8.90000E+001    7.50000E+001
  6952:    5.70000E+001    6.00000E+001    7.50000E+001    6.40000E+001
  6956:    7.80000E+001    6.60000E+001    5.60000E+001    7.70000E+001
  6960:    6.70000E+001    8.30000E+001    7.70000E+001    8.80000E+001
  6964:    6.80000E+001    6.50000E+001    7.70000E+001    7.30000E+001
  6968:    6.50000E+001    7.30000E+001    7.80000E+001    7.90000E+001
  6972:    7.40000E+001    7.50000E+001    6.30000E+001    8.50000E+001
  6976:    7.50000E+001    7.00000E+001    8.30000E+001    8.80000E+001
  6980:    8.90000E+001    9.10000E+001    1.16000E+002    1.32000E+002
  6984:    1.60000E+002    1.92000E+002    2.47000E+002    2.64000E+002
  6988:    3.26000E+002    3.37000E+002    2.95000E+002    2.97000E+002
  6992:    2.79000E+002    2.55000E+002    1.86000E+002    1.58000E+002
  6996:    1.31000E+002    9.80000E+001    8.40000E+001    6.70000E+001
  7000:    7.20000E+001    6.70000E+001    8.40000E+001    7.70000E+001
  7004:    6.30000E+001    7.70000E+001    6.90000E+001    7.50000E+001
  7008:    9.00000E+001    1.03000E+002    9.10000E+001    1.10000E+002
  7012:    1.40000E+002    1.68000E+002    2.02000E+002    1.84000E+002
  7016:    2.18000E+002    2.28000E+002    1.92000E+002    1.82000E+002
  7020:    1.47000E+002    1.20000E+002    1.09000E+002    9.40000E+001
  7024:    7.80000E+001    8.60000E+001    6.50000E+001    7.30000E+001
  7028:    6.50000E+001    7.00000E+001    6.90000E+001    8.40000E+001
  7032:    7.80000E+001    6.90000E+001    6.70000E+001    6.60000E+001
  7036:    6.70000E+001    8.10000E+001    8.00000E+001    6.60000E+001
  7040:    6.10000E+001    6.40000E+001    6.60000E+001    6.60000E+001
  7044:    8.20000E+001    8.90000E+001    1.16000E+002    9.80000E+001
  7048:    1.37000E+002    1.39000E+002    1.61000E+002    1.66000E+002
  7052:    1.74000E+002    1.42000E+002    1.71000E+002    1.33000E+002
  7056:    1.15000E+002    9.00000E+001    1.00000E+002    8.80000E+001
  7060:    9.60000E+001    8.20000E+001    9.60000E+001    1.28000E+002
  7064:    1.31000E+002    1.65000E+002    1.69000E+002    1.95000E+002
  7068:    1.93000E+002    1.76000E+002    1.70000E+002    1.57000E+002
  7072:    1.39000E+002    1.20000E+002    1.19000E+002    9.00000E+001
  7076:    8.90000E+001    7.60000E+001    7.00000E+001    7.40000E+001
  7080:    7.20000E+001    5.50000E+001    7.70000E+001    7.30000E+001
  7084:    7.60000E+001    6.90000E+001    5.30000E+001    6.90000E+001
  7088:    6.20000E+001    7.80000E+001    6.70000E+001    5.90000E+001
  7092:    7.00000E+001    6.20000E+001    6.50000E+001    6.60000E+001
  7096:    7.10000E+001    4.80000E+001    7.50000E+001    5.40000E+001
  7100:    6.70000E+001    7.20000E+001    7.50000E+001    5.80000E+001
  7104:    6.40000E+001    7.90000E+001    6.90000E+001    5.30000E+001
  7108:    7.70000E+001    7.50000E+001    6.90000E+001    7.50000E+001
  7112:    6.40000E+001    5.40000E+001    7.00000E+001    5.70000E+001
  7116:    5.60000E+001    5.80000E+001    7.10000E+001    5.50000E+001
  7120:    6.80000E+001    5.60000E+001    7.00000E+001    5.30000E+001
  7124:    4.10000E+001    5.80000E+001    7.20000E+001    5.50000E+001
  7128:    7.70000E+001    6.40000E+001    6.90000E+001    6.40000E+001
  7132:    6.30000E+001    7.00000E+001    6.50000E+001    7.80000E+001
  7136:    6.30000E+001    6.40000E+001    7.60000E+001    6.60000E+001
  7140:    5.50000E+001    8.30000E+001    7.90000E+001    7.60000E+001
  7144:    9.10000E+001    8.30000E+001    7.40000E+001    8.80000E+001
  7148:    6.80000E+001    8.40000E+001    8.40000E+001    6.20000E+001
  7152:    8.20000E+001    8.30000E+001    8.50000E+001    5.40000E+001
  7156:    5.30000E+001    6.30000E+001    6.60000E+001    6.20000E+001
  7160:    7.10000E+001    6.80000E+001    5.90000E+001    6.20000E+001
  7164:    5.10000E+001    6.40000E+001    6.30000E+001    8.00000E+001
  7168:    5.50000E+001    6.10000E+001    7.20000E+001    6.30000E+001
  7172:    6.30000E+001    6.70000E+001    7.00000E+001    6.90000E+001
  7176:    6.60000E+001    6.50000E+001    6.30000E+001    6.50000E+001
  7180:    6.20000E+001    6.70000E+001    7.20000E+001    7.50000E+001
  7184:    1.12000E+002    8.10000E+001    1.00000E+002    1.06000E+002
  7188:    8.50000E+001    8.10000E+001    9.80000E+001    9.40000E+001
  7192:    7.60000E+001    7.20000E+001    5.90000E+001    6.90000E+001
  7196:    7.40000E+001    5.20000E+001    6.90000E+001    7.10000E+001
  7200:    7.30000E+001    5.30000E+001    6.20000E+001    5.00000E+001
  7204:    6.70000E+001    7.50000E+001    6.70000E+001    8.00000E+001
  7208:    8.30000E+001    9.50000E+001    9.10000E+001    7.50000E+001
  7212:    1.07000E+002    9.10000E+001    8.00000E+001    7.20000E+001
  7216:    5.60000E+001    6.80000E+001    7.90000E+001    6.30000E+001
  7220:    7.20000E+001    6.90000E+001    7.30000E+001    6.10000E+001
  7224:    6.00000E+001    6.20000E+001    5.50000E+001    6.50000E+001
  7228:    5.60000E+001    5.60000E+001    6.40000E+001    7.20000E+001
  7232:    7.60000E+001    7.40000E+001    7.50000E+001    7.10000E+001
  7236:    6.80000E+001    9.10000E+001    8.30000E+001    7.90000E+001
  7240:    5.30000E+001    6.60000E+001    4.40000E+001    7.10000E+001
  7244:    4.60000E+001    4.60000E+001    7.10000E+001    5.50000E+001
  7248:    5.50000E+001    5.80000E+001    5.60000E+001    6.00000E+001
  7252:    5.30000E+001    7.30000E+001    4.90000E+001    6.60000E+001
  7256:    5.30000E+001    5.20000E+001    4.20000E+001    5.30000E+001
  7260:    6.70000E+001    5.60000E+001    6.60000E+001    6.20000E+001
  7264:    5.40000E+001    6.50000E+001    7.40000E+001    6.00000E+001
  7268:    6.60000E+001    7.00000E+001    7.20000E+001    8.10000E+001
  7272:    9.80000E+001    9.60000E+001    1.14000E+002    1.13000E+002
  7276:    1.13000E+002    1.08000E+002    1.00000E+002    8.10000E+001
  7280:    8.00000E+001    7.20000E+001    6.90000E+001    6.60000E+001
  7284:    6.50000E+001    5.60000E+001    5.90000E+001    5.90000E+001
  7288:    5.10000E+001    5.70000E+001    7.20000E+001    6.80000E+001
  7292:    6.40000E+001    5.60000E+001    6.40000E+001    6.50000E+001
  7296:    5.50000E+001    6.50000E+001    5.50000E+001    5.80000E+001
  7300:    7.90000E+001    6.80000E+001    5.90000E+001    6.10000E+001
  7304:    6.80000E+001    4.70000E+001    5.40000E+001    5.90000E+001
  7308:    6.10000E+001    6.20000E+001    4.20000E+001    5.30000E+001
  7312:    4.80000E+001    5.40000E+001    6.40000E+001    4.90000E+001
  7316:    6.20000E+001    6.20000E+001    5.30000E+001    4.30000E+001
  7320:    5.00000E+001    5.30000E+001    5.10000E+001    5.10000E+001
  7324:    3.40000E+001    5.60000E+001    6.30000E+001    7.10000E+001
  7328:    5.30000E+001    6.70000E+001    5.90000E+001    4.90000E+001
  7332:    5.40000E+001    6.60000E+001    7.10000E+001    6.00000E+001
  7336:    4.70000E+001    5.40000E+001    5.30000E+001    6.80000E+001
  7340:    5.40000E+001    5.60000E+001    7.00000E+001    6.50000E+001
  7344:    6.40000E+001    6.40000E+001    6.10000E+001    4.90000E+001
  7348:    7.50000E+001    7.90000E+001    7.00000E+001    6.00000E+001
  7352:    7.00000E+001    7.20000E+001    6.40000E+001    6.00000E+001
  7356:    5.20000E+001    5.10000E+001    6.50000E+001    6.30000E+001
  7360:    6.10000E+001    5.70000E+001    5.40000E+001    4.00000E+001
  7364:    5.30000E+001    5.20000E+001    6.70000E+001    6.30000E+001
  7368:    5.50000E+001    6.70000E+001    6.50000E+001    5.20000E+001
  7372:    5.70000E+001    5.90000E+001    5.70000E+001    7.20000E+001
  7376:    6.60000E+001    8.60000E+001    8.40000E+001    1.29000E+002
  7380:    1.12000E+002    1.68000E+002    2.17000E+002    2.05000E+002
  7384:    2.29000E+002    2.25000E+002    2.32000E+002    2.05000E+002
  7388:    1.62000E+002    1.37000E+002    1.25000E+002    1.04000E+002
  7392:    1.03000E+002    1.01000E+002    6.90000E+001    9.30000E+001
  7396:    8.90000E+001    7.90000E+001    8.40000E+001    8.40000E+001
  7400:    8.60000E+001    7.30000E+001    9.00000E+001    8.50000E+001
  7404:    6.90000E+001    8.50000E+001    7.50000E+001    9.20000E+001
  7408:    8.70000E+001    9.70000E+001    9.80000E+001    1.16000E+002
  7412:    1.51000E+002    1.68000E+002    2.52000E+002    3.58000E+002
  7416:    4.75000E+002    6.84000E+002    7.83000E+002    8.92000E+002
  7420:    9.38000E+002    9.93000E+002    9.74000E+002    8.46000E+002
  7424:    7.06000E+002    5.64000E+002    4.15000E+002    2.76000E+002
  7428:    1.80000E+002    1.23000E+002    8.60000E+001    9.90000E+001
  7432:    9.50000E+001    1.15000E+002    1.62000E+002    1.81000E+002
  7436:    3.03000E+002    3.60000E+002    4.49000E+002    5.72000E+002
  7440:    6.98000E+002    7.09000E+002    7.00000E+002    6.49000E+002
  7444:    6.10000E+002    4.83000E+002    3.71000E+002    2.54000E+002
  7448:    1.85000E+002    1.50000E+002    1.10000E+002    1.01000E+002
  7452:    8.10000E+001    6.90000E+001    8.30000E+001    7.20000E+001
  7456:    7.90000E+001    5.60000E+001    5.60000E+001    6.80000E+001
  7460:    7.50000E+001    6.40000E+001    6.90000E+001    6.00000E+001
  7464:    7.00000E+001    4.90000E+001    7.00000E+001    5.60000E+001
  7468:    7.10000E+001    6.80000E+001    6.80000E+001    8.10000E+001
  7472:    7.70000E+001    7.60000E+001    7.80000E+001    7.40000E+001
  7476:    5.30000E+001    6.30000E+001    6.40000E+001    7.20000E+001
  7480:    6.70000E+001    6.40000E+001    6.30000E+001    6.30000E+001
  7484:    5.50000E+001    6.10000E+001    6.30000E+001    6.60000E+001
  7488:    5.30000E+001    5.10000E+001    6.40000E+001    6.80000E+001
  7492:    6.70000E+001    6.70000E+001    7.10000E+001    4.20000E+001
  7496:    6.30000E+001    6.20000E+001    5.60000E+001    6.40000E+001
  7500:    7.80000E+001    6.50000E+001    7.30000E+001    6.20000E+001
  7504:    7.10000E+001    6.40000E+001    6.30000E+001    7.00000E+001
  7508:    6.50000E+001    5.50000E+001    7.60000E+001    6.10000E+001
  7512:    4.70000E+001    7.60000E+001    6.10000E+001    6.50000E+001
  7516:    6.50000E+001    6.30000E+001    8.00000E+001    6.30000E+001
  7520:    7.60000E+001    6.50000E+001    7.80000E+001    6.10000E+001
  7524:    5.40000E+001    6.60000E+001    6.80000E+001    6.00000E+001
  7528:    6.90000E+001    6.00000E+001    5.60000E+001    6.30000E+001
  7532:    6.30000E+001    6.30000E+001    7.20000E+001    5.60000E+001
  7536:    6.00000E+001    7.80000E+001    6.00000E+001    7.10000E+001
  7540:    6.90000E+001    7.40000E+001    6.40000E+001    4.60000E+001
  7544:    5.30000E+001    5.60000E+001    7.30000E+001    6.30000E+001
  7548:    6.90000E+001    6.00000E+001    5.60000E+001    7.00000E+001
  7552:    5.80000E+001    6.70000E+001    7.00000E+001    6.50000E+001
  7556:    5.80000E+001    7.50000E+001    6.80000E+001    6.20000E+001
  7560:    7.10000E+001    7.00000E+001    6.80000E+001    1.04000E+002
  7564:    1.01000E+002    1.10000E+002    1.62000E+002    1.98000E+002
  7568:    2.45000E+002    3.33000E+002    3.61000E+002    4.60000E+002
  7572:    5.07000E+002    4.90000E+002    4.58000E+002    4.44000E+002
  7576:    3.89000E+002    3.22000E+002    2.02000E+002    1.78000E+002
  7580:    1.38000E+002    8.80000E+001    7.80000E+001    7.50000E+001
  7584:    6.50000E+001    6.50000E+001    8.20000E+001    7.00000E+001
  7588:    9.30000E+001    1.02000E+002    1.37000E+002    1.42000E+002
  7592:    1.46000E+002    1.36000E+002    1.49000E+002    1.36000E+002
  7596:    1.13000E+002    9.60000E+001    9.20000E+001    9.20000E+001
  7600:    7.50000E+001    8.00000E+001    7.80000E+001    7.00000E+001
  7604:    7.60000E+001    5.80000E+001    5.00000E+001    5.20000E+001
  7608:    5.90000E+001    7.00000E+001    1.13000E+002    1.33000E+002
  7612:    1.48000E+002    1.71000E+002    2.52000E+002    2.81000E+002
  7616:    3.98000E+002    4.65000E+002    5.03000E+002    5.43000E+002
  7620:    5.31000E+002    4.95000E+002    4.24000E+002    3.43000E+002
  7624:    2.21000E+002    1.85000E+002    1.37000E+002    1.14000E+002
  7628:    8.70000E+001    7.30000E+001    5.90000E+001    6.20000E+001
  7632:    5.00000E+001    5.50000E+001    5.10000E+001    4.50000E+001
  7636:    5.80000E+001    6.10000E+001    5.70000E+001    7.30000E+001
  7640:    4.70000E+001    6.20000E+001    4.70000E+001    6.80000E+001
  7644:    6.30000E+001    5.60000E+001    6.20000E+001    6.50000E+001
  7648:    8.20000E+001    1.01000E+002    1.21000E+002    1.28000E+002
  7652:    1.52000E+002    1.69000E+002    1.87000E+002    2.24000E+002
  7656:    1.82000E+002    1.46000E+002    1.23000E+002    1.11000E+002
  7660:    9.50000E+001    8.20000E+001    8.80000E+001    7.20000E+001
  7664:    6.30000E+001    6.10000E+001    5.60000E+001    6.40000E+001
  7668:    4.50000E+001    5.30000E+001    6.40000E+001    4.30000E+001
  7672:    5.80000E+001    4.10000E+001    5.00000E+001    5.80000E+001
  7676:    5.00000E+001    4.70000E+001    4.40000E+001    4.10000E+001
  7680:    6.20000E+001    5.50000E+001    5.30000E+001    5.10000E+001
  7684:    5.70000E+001    5.00000E+001    6.00000E+001    5.90000E+001
  7688:    6.70000E+001    5.20000E+001    4.60000E+001    4.60000E+001
  7692:    5.70000E+001    5.80000E+001    5.50000E+001    5.00000E+001
  7696:    5.80000E+001    5.00000E+001    4.90000E+001    5.90000E+001
  7700:    5.60000E+001    5.10000E+001    5.20000E+001    5.00000E+001
  7704:    6.50000E+001    4.70000E+001    5.60000E+001    4.40000E+001
  7708:    6.50000E+001    5.60000E+001    4.60000E+001    4.30000E+001
  7712:    4.20000E+001    5.40000E+001    5.60000E+001    4.80000E+001
  7716:    4.90000E+001    4.40000E+001    4.60000E+001    6.40000E+001
  7720:    5.90000E+001    5.70000E+001    5.90000E+001    6.30000E+001
  7724:    5.20000E+001    6.00000E+001    5.50000E+001    4.80000E+001
  7728:    4.70000E+001    5.90000E+001    6.70000E+001    6.60000E+001
  7732:    5.80000E+001    5.40000E+001    5.60000E+001    5.40000E+001
  7736:    6.10000E+001    6.10000E+001    7.30000E+001    6.10000E+001
  7740:    4.30000E+001    6.30000E+001    5.80000E+001    5.60000E+001
  7744:    6.20000E+001    5.70000E+001    5.30000E+001    6.60000E+001
  7748:    4.90000E+001    4.60000E+001    5.30000E+001    5.10000E+001
  7752:    5.00000E+001    6.10000E+001    6.10000E+001    7.00000E+001
  7756:    5.50000E+001    8.40000E+001    7.20000E+001    7.90000E+001
  7760:    8.30000E+001    1.02000E+002    8.80000E+001    9.10000E+001
  7764:    1.05000E+002    8.80000E+001    8.60000E+001    7.60000E+001
  7768:    6.50000E+001    6.30000E+001    6.10000E+001    4.90000E+001
  7772:    4.60000E+001    5.00000E+001    6.80000E+001    6.90000E+001
  7776:    6.60000E+001    7.00000E+001    5.70000E+001    6.20000E+001
  7780:    6.60000E+001    6.50000E+001    7.90000E+001    9.40000E+001
  7784:    1.07000E+002    1.10000E+002    1.30000E+002    1.18000E+002
  7788:    1.04000E+002    1.22000E+002    8.60000E+001    9.10000E+001
  7792:    7.60000E+001    9.10000E+001    7.50000E+001    6.10000E+001
  7796:    5.50000E+001    6.10000E+001    5.50000E+001    5.90000E+001
  7800:    4.10000E+001    5.70000E+001    5.70000E+001    5.60000E+001
  7804:    5.70000E+001    5.30000E+001    4.80000E+001    4.90000E+001
  7808:    6.40000E+001    5.70000E+001    5.40000E+001    5.00000E+001
  7812:    6.30000E+001    5.40000E+001    5.40000E+001    5.80000E+001
  7816:    5.90000E+001    4.90000E+001    4.30000E+001    7.50000E+001
  7820:    6.30000E+001    5.80000E+001    5.80000E+001    5.10000E+001
  7824:    5.40000E+001    5.40000E+001    4.60000E+001    5.20000E+001
  7828:    6.30000E+001    5.20000E+001    5.10000E+001    5.80000E+001
  7832:    4.30000E+001    6.90000E+001    5.40000E+001    6.50000E+001
  7836:    6.10000E+001    6.60000E+001    5.70000E+001    6.60000E+001
  7840:    7.00000E+001    7.60000E+001    7.30000E+001    8.60000E+001
  7844:    6.90000E+001    6.80000E+001    7.30000E+001    6.10000E+001
  7848:    7.40000E+001    6.80000E+001    6.80000E+001    8.00000E+001
  7852:    6.30000E+001    6.30000E+001    5.10000E+001    5.70000E+001
  7856:    4.60000E+001    6.30000E+001    6.30000E+001    5.80000E+001
  7860:    5.40000E+001    5.30000E+001    5.40000E+001    4.90000E+001
  7864:    7.10000E+001    7.50000E+001    6.30000E+001    6.40000E+001
  7868:    8.20000E+001    6.40000E+001    8.20000E+001    7.50000E+001
  7872:    7.60000E+001    6.20000E+001    7.70000E+001    6.50000E+001
  7876:    8.30000E+001    7.60000E+001    9.70000E+001    7.40000E+001
  7880:    7.60000E+001    6.90000E+001    7.10000E+001    6.20000E+001
  7884:    6.10000E+001    6.70000E+001    5.90000E+001    6.30000E+001
  7888:    5.40000E+001    5.80000E+001    5.40000E+001    5.80000E+001
  7892:    4.40000E+001    6.20000E+001    4.00000E+001    6.40000E+001
  7896:    4.70000E+001    6.10000E+001    6.10000E+001    6.00000E+001
  7900:    5.60000E+001    5.70000E+001    6.10000E+001    5.10000E+001
  7904:    6.90000E+001    4.70000E+001    5.40000E+001    6.70000E+001
  7908:    5.90000E+001    5.60000E+001    6.50000E+001    6.20000E+001
  7912:    5.30000E+001    5.10000E+001    4.70000E+001    5.10000E+001
  7916:    5.10000E+001    5.50000E+001    6.10000E+001    5.80000E+001
  7920:    5.60000E+001    6.20000E+001    7.50000E+001    5.30000E+001
  7924:    5.20000E+001    5.30000E+001    5.10000E+001    4.30000E+001
  7928:    3.90000E+001    3.00000E+001    4.80000E+001    5.50000E+001
  7932:    6.30000E+001    6.10000E+001    6.40000E+001    6.30000E+001
  7936:    5.00000E+001    5.90000E+001    5.80000E+001    5.10000E+001
  7940:    4.90000E+001    6.20000E+001    6.30000E+001    6.50000E+001
  7944:    5.40000E+001    5.70000E+001    4.60000E+001    5.90000E+001
  7948:    5.00000E+001    6.00000E+001    6.70000E+001    5.50000E+001
  7952:    5.70000E+001    6.50000E+001    7.00000E+001    6.40000E+001
  7956:    6.30000E+001    7.30000E+001    6.50000E+001    6.00000E+001
  7960:    5.60000E+001    6.20000E+001    5.50000E+001    6.40000E+001
  7964:    6.40000E+001    4.60000E+001    6.20000E+001    5.80000E+001
  7968:    6.10000E+001    5.70000E+001    5.30000E+001    5.20000E+001
  7972:    4.60000E+001    5.90000E+001    5.00000E+001    6.00000E+001
  7976:    5.70000E+001    6.90000E+001    5.80000E+001    5.20000E+001
  7980:    5.10000E+001    4.30000E+001    4.30000E+001    5.90000E+001
  7984:    4.70000E+001    7.00000E+001    5.30000E+001    5.80000E+001
  7988:    5.70000E+001    7.20000E+001    3.40000E+001    6.50000E+001
  7992:    5.30000E+001    7.50000E+001    5.90000E+001    5.60000E+001
  7996:    5.20000E+001    5.30000E+001    4.90000E+001    6.00000E+001
  8000:    4.40000E+001    3.80000E+001    5.50000E+001    5.70000E+001
  8004:    5.90000E+001    4.90000E+001    4.30000E+001    5.40000E+001
  8008:    6.80000E+001    6.80000E+001    6.60000E+001    4.80000E+001
  8012:    5.80000E+001    5.40000E+001    5.60000E+001    4.90000E+001
  8016:    4.50000E+001    5.20000E+001    5.60000E+001    4.20000E+001
  8020:    5.60000E+001    4.80000E+001    5.80000E+001    4.20000E+001
  8024:    5.40000E+001    4.10000E+001    5.10000E+001    5.20000E+001
  8028:    5.20000E+001    6.50000E+001    6.20000E+001    5.30000E+001
  8032:    5.80000E+001    6.70000E+001    6.70000E+001    5.40000E+001
  8036:    6.80000E+001    5.00000E+001    3.30000E+001    4.20000E+001
  8040:    4.50000E+001    4.80000E+001    5.80000E+001    4.10000E+001
  8044:    5.80000E+001    4.70000E+001    5.10000E+001    4.60000E+001
  8048:    5.90000E+001    5.80000E+001    5.70000E+001    6.20000E+001
  8052:    7.70000E+001    7.60000E+001    7.50000E+001    7.20000E+001
  8056:    6.00000E+001    6.90000E+001    7.40000E+001    6.60000E+001
  8060:    5.30000E+001    6.60000E+001    7.00000E+001    5.20000E+001
  8064:    6.60000E+001    6.10000E+001    5.70000E+001    6.30000E+001
  8068:    6.10000E+001    5.20000E+001    5.20000E+001    4.50000E+001
  8072:    5.90000E+001    7.10000E+001    7.80000E+001    7.60000E+001
  8076:    1.11000E+002    1.31000E+002    1.43000E+002    1.71000E+002
  8080:    2.09000E+002    1.90000E+002    2.25000E+002    2.16000E+002
  8084:    2.11000E+002    1.70000E+002    1.57000E+002    9.70000E+001
  8088:    9.60000E+001    8.20000E+001    7.10000E+001    7.20000E+001
  8092:    4.80000E+001    5.60000E+001    5.60000E+001    5.00000E+001
  8096:    4.60000E+001    5.90000E+001    5.50000E+001    5.40000E+001
  8100:    5.60000E+001    5.30000E+001    4.90000E+001    5.70000E+001
  8104:    5.30000E+001    6.30000E+001    4.90000E+001    3.60000E+001
  8108:    6.10000E+001    5.40000E+001    4.30000E+001    5.80000E+001
  8112:    4.60000E+001    6.00000E+001    6.20000E+001    6.20000E+001
  8116:    5.20000E+001    5.00000E+001    5.50000E+001    6.50000E+001
  8120:    6.20000E+001    5.30000E+001    6.10000E+001    6.10000E+001
  8124:    5.20000E+001    6.00000E+001    6.70000E+001    5.80000E+001
  8128:    6.20000E+001    7.00000E+001    6.20000E+001    7.30000E+001
  8132:    5.80000E+001    5.00000E+001    3.90000E+001    6.30000E+001
  8136:    5.50000E+001    5.30000E+001    5.50000E+001    4.90000E+001
  8140:    6.20000E+001    5.20000E+001    5.90000E+001    5.80000E+001
  8144:    4.80000E+001    4.90000E+001    5.70000E+001    4.60000E+001
  8148:    4.80000E+001    6.30000E+001    6.60000E+001    5.60000E+001
  8152:    5.30000E+001    5.20000E+001    6.00000E+001    5.60000E+001
  8156:    6.00000E+001    5.60000E+001    6.00000E+001    6.10000E+001
  8160:    5.20000E+001    6.00000E+001    5.70000E+001    4.50000E+001
  8164:    5.40000E+001    4.60000E+001    5.00000E+001    5.30000E+001
  8168:    5.60000E+001    6.10000E+001    5.50000E+001    5.70000E+001
  8172:    5.40000E+001    5.90000E+001    5.80000E+001    6.00000E+001
  8176:    5.40000E+001    5.80000E+001    5.60000E+001    6.10000E+001
  8180:    4.90000E+001    6.70000E+001    5.80000E+001    5.80000E+001
  8184:    7.00000E+001    5.30000E+001    5.30000E+001    6.70000E+001
  8188:    5.00000E+001    6.30000E+001    5.70000E+001    6.00000E+001
  8192:    6.20000E+001    5.20000E+001    4.90000E+001    5.10000E+001
  8196:    6.00000E+001    5.10000E+001    6.30000E+001    5.50000E+001
  8200:    5.80000E+001    3.80000E+001    4.80000E+001    4.30000E+001
  8204:    5.40000E+001    5.40000E+001    4.90000E+001    5.80000E+001
  8208:    6.70000E+001    5.20000E+001    5.90000E+001    7.70000E+001
  8212:    6.60000E+001    7.80000E+001    4.30000E+001    5.50000E+001
  8216:    5.30000E+001    5.60000E+001    5.40000E+001    5.10000E+001
  8220:    5.60000E+001    5.80000E+001    5.30000E+001    5.30000E+001
  8224:    5.10000E+001    6.90000E+001    4.90000E+001    6.60000E+001
  8228:    5.50000E+001    5.40000E+001    7.40000E+001    6.90000E+001
  8232:    6.00000E+001    7.40000E+001    7.50000E+001    9.00000E+001
  8236:    1.08000E+002    1.54000E+002    2.02000E+002    2.34000E+002
  8240:    3.48000E+002    4.49000E+002    5.44000E+002    6.57000E+002
  8244:    6.79000E+002    7.28000E+002    7.23000E+002    6.43000E+002
  8248:    5.22000E+002    4.58000E+002    3.38000E+002    2.53000E+002
  8252:    1.79000E+002    1.30000E+002    1.09000E+002    7.80000E+001
  8256:    7.00000E+001    5.70000E+001    5.70000E+001    4.70000E+001
  8260:    4.90000E+001    5.20000E+001    7.20000E+001    5.10000E+001
  8264:    4.70000E+001    6.10000E+001    5.10000E+001    4.50000E+001
  8268:    5.20000E+001    6.10000E+001    5.10000E+001    5.60000E+001
  8272:    4.20000E+001    4.40000E+001    6.00000E+001    4.40000E+001
  8276:    6.10000E+001    5.70000E+001    5.40000E+001    6.10000E+001
  8280:    5.80000E+001    7.40000E+001    5.50000E+001    4.30000E+001
  8284:    5.90000E+001    5.70000E+001    4.80000E+001    4.80000E+001
  8288:    5.70000E+001    6.70000E+001    6.60000E+001    6.10000E+001
  8292:    5.70000E+001    5.10000E+001    5.60000E+001    5.50000E+001
  8296:    4.50000E+001    6.90000E+001    5.00000E+001    4.10000E+001
  8300:    6.30000E+001    5.40000E+001    4.90000E+001    3.60000E+001
  8304:    5.20000E+001    5.40000E+001    5.80000E+001    4.80000E+001
  8308:    6.50000E+001    5.40000E+001    6.60000E+001    6.20000E+001
  8312:    5.40000E+001    4.20000E+001    6.00000E+001    5.70000E+001
  8316:    5.50000E+001    4.50000E+001    5.60000E+001    5.80000E+001
  8320:    6.50000E+001    5.10000E+001    5.90000E+001    5.20000E+001
  8324:    5.00000E+001    4.80000E+001    4.90000E+001    5.90000E+001
  8328:    5.10000E+001    5.50000E+001    5.70000E+001    6.00000E+001
  8332:    5.90000E+001    4.60000E+001    5.90000E+001    5.10000E+001
  8336:    6.90000E+001    6.30000E+001    7.20000E+001    4.80000E+001
  8340:    6.10000E+001    5.60000E+001    4.50000E+001    5.90000E+001
  8344:    5.50000E+001    5.00000E+001    4.60000E+001    5.80000E+001
  8348:    5.90000E+001    4.80000E+001    4.40000E+001    4.90000E+001
  8352:    5.10000E+001    5.10000E+001    6.80000E+001    4.10000E+001
  8356:    6.10000E+001    4.40000E+001    4.50000E+001    4.90000E+001
  8360:    6.30000E+001    3.90000E+001    4.90000E+001    6.50000E+001
  8364:    4.60000E+001    4.80000E+001    5.60000E+001    6.20000E+001
  8368:    5.70000E+001    3.90000E+001    5.90000E+001    4.00000E+001
  8372:    5.00000E+001    5.60000E+001    5.50000E+001    5.80000E+001
  8376:    3.80000E+001    5.80000E+001    5.70000E+001    4.30000E+001
  8380:    5.20000E+001    5.50000E+001    5.50000E+001    4.40000E+001
  8384:    6.80000E+001    5.20000E+001    5.90000E+001    5.90000E+001
  8388:    6.20000E+001    4.50000E+001    7.20000E+001    7.00000E+001
  8392:    4.90000E+001    5.30000E+001    6.30000E+001    4.40000E+001
  8396:    5.40000E+001    5.30000E+001    6.40000E+001    5.20000E+001
  8400:    4.90000E+001    5.10000E+001    5.90000E+001    5.30000E+001
  8404:    6.10000E+001    4.40000E+001    4.90000E+001    4.70000E+001
  8408:    4.90000E+001    5.90000E+001    5.80000E+001    5.10000E+001
  8412:    4.60000E+001    6.30000E+001    5.80000E+001    5.30000E+001
  8416:    5.50000E+001    6.10000E+001    7.10000E+001    4.90000E+001
  8420:    5.20000E+001    6.50000E+001    6.20000E+001    6.00000E+001
  8424:    6.40000E+001    6.40000E+001    5.10000E+001    5.60000E+001
  8428:    5.50000E+001    4.80000E+001    5.40000E+001    4.70000E+001
  8432:    5.10000E+001    5.60000E+001    7.20000E+001    6.50000E+001
  8436:    5.30000E+001    8.70000E+001    8.30000E+001    9.70000E+001
  8440:    8.40000E+001    7.80000E+001    9.60000E+001    6.00000E+001
  8444:    7.20000E+001    5.80000E+001    6.30000E+001    5.90000E+001
  8448:    5.60000E+001    6.20000E+001    5.30000E+001    5.90000E+001
  8452:    6.20000E+001    4.30000E+001    5.40000E+001    4.30000E+001
  8456:    5.90000E+001    4.80000E+001    6.70000E+001    4.50000E+001
  8460:    6.10000E+001    5.10000E+001    6.40000E+001    4.60000E+001
  8464:    4.70000E+001    5.40000E+001    6.30000E+001    4.40000E+001
  8468:    5.70000E+001    5.50000E+001    5.70000E+001    5.40000E+001
  8472:    6.00000E+001    5.30000E+001    5.00000E+001    5.30000E+001
  8476:    5.90000E+001    4.20000E+001    5.40000E+001    5.60000E+001
  8480:    5.40000E+001    5.80000E+001    6.30000E+001    6.00000E+001
  8484:    5.70000E+001    6.50000E+001    5.40000E+001    4.40000E+001
  8488:    6.00000E+001    6.90000E+001    5.10000E+001    4.90000E+001
  8492:    6.40000E+001    5.80000E+001    5.90000E+001    6.20000E+001
  8496:    6.20000E+001    7.30000E+001    6.10000E+001    5.30000E+001
  8500:    4.60000E+001    4.70000E+001    4.20000E+001    5.90000E+001
  8504:    4.60000E+001    5.00000E+001    5.90000E+001    6.00000E+001
  8508:    5.50000E+001    5.60000E+001    4.50000E+001    5.40000E+001
  8512:    5.80000E+001    5.40000E+001    6.80000E+001    5.20000E+001
  8516:    6.30000E+001    6.40000E+001    6.30000E+001    6.70000E+001
  8520:    6.40000E+001    6.80000E+001    5.90000E+001    6.20000E+001
  8524:    6.20000E+001    6.50000E+001    5.90000E+001    5.70000E+001
  8528:    5.90000E+001    5.50000E+001    5.80000E+001    5.60000E+001
  8532:    5.40000E+001    5.80000E+001    6.50000E+001    5.10000E+001
  8536:    4.80000E+001    5.90000E+001    6.20000E+001    6.10000E+001
  8540:    5.60000E+001    4.90000E+001    5.50000E+001    4.90000E+001
  8544:    5.10000E+001    5.10000E+001    5.10000E+001    4.70000E+001
  8548:    6.00000E+001    5.50000E+001    4.70000E+001    4.90000E+001
  8552:    6.30000E+001    6.20000E+001    5.60000E+001    5.60000E+001
  8556:    5.60000E+001    5.40000E+001    5.30000E+001    5.90000E+001
  8560:    6.10000E+001    5.30000E+001    6.10000E+001    6.70000E+001
  8564:    5.50000E+001    5.20000E+001    4.90000E+001    4.20000E+001
  8568:    5.60000E+001    7.00000E+001    6.10000E+001    4.60000E+001
  8572:    5.60000E+001    6.60000E+001    6.40000E+001    6.10000E+001
  8576:    5.10000E+001    5.60000E+001    6.30000E+001    6.70000E+001
  8580:    6.20000E+001    7.30000E+001    5.30000E+001    8.20000E+001
  8584:    5.60000E+001    5.00000E+001    6.30000E+001    6.10000E+001
  8588:    7.20000E+001    6.70000E+001    6.90000E+001    6.80000E+001
  8592:    7.20000E+001    6.40000E+001    6.70000E+001    5.30000E+001
  8596:    5.70000E+001    6.10000E+001    6.70000E+001    5.60000E+001
  8600:    6.70000E+001    7.40000E+001    5.70000E+001    6.40000E+001
  8604:    6.20000E+001    5.70000E+001    5.70000E+001    8.40000E+001
  8608:    7.30000E+001    5.50000E+001    7.20000E+001    6.10000E+001
  8612:    6.20000E+001    5.90000E+001    6.30000E+001    5.00000E+001
  8616:    5.10000E+001    6.10000E+001    5.40000E+001    7.00000E+001
  8620:    5.70000E+001    5.50000E+001    6.30000E+001    7.00000E+001
  8624:    6.40000E+001    7.80000E+001    8.20000E+001    9.10000E+001
  8628:    8.40000E+001    1.19000E+002    1.23000E+002    1.36000E+002
  8632:    1.50000E+002    1.27000E+002    1.70000E+002    1.27000E+002
  8636:    1.13000E+002    1.14000E+002    9.70000E+001    8.50000E+001
  8640:    7.60000E+001    7.30000E+001    5.40000E+001    5.90000E+001
  8644:    7.30000E+001    6.00000E+001    5.70000E+001    6.30000E+001
  8648:    6.10000E+001    5.10000E+001    4.20000E+001    6.40000E+001
  8652:    5.00000E+001    4.20000E+001    5.10000E+001    5.30000E+001
  8656:    5.70000E+001    6.90000E+001    5.00000E+001    6.30000E+001
  8660:    6.40000E+001    5.30000E+001    6.40000E+001    5.20000E+001
  8664:    5.60000E+001    6.40000E+001    6.30000E+001    5.20000E+001
  8668:    6.00000E+001    5.90000E+001    6.60000E+001    4.50000E+001
  8672:    5.70000E+001    6.20000E+001    5.10000E+001    6.00000E+001
  8676:    6.80000E+001    5.90000E+001    5.10000E+001    5.30000E+001
  8680:    6.00000E+001    6.30000E+001    6.30000E+001    4.90000E+001
  8684:    5.40000E+001    5.90000E+001    6.00000E+001    5.60000E+001
  8688:    5.50000E+001    5.00000E+001    5.60000E+001    6.20000E+001
  8692:    5.70000E+001    5.60000E+001    5.70000E+001    6.30000E+001
  8696:    6.10000E+001    5.80000E+001    5.10000E+001    5.60000E+001
  8700:    5.50000E+001    5.30000E+001    4.90000E+001    5.70000E+001
  8704:    7.80000E+001    6.60000E+001    6.10000E+001    5.90000E+001
  8708:    5.90000E+001    6.00000E+001    6.30000E+001    6.20000E+001
  8712:    4.70000E+001    5.30000E+001    4.80000E+001    5.80000E+001
  8716:    5.70000E+001    6.00000E+001    4.70000E+001    5.40000E+001
  8720:    4.70000E+001    4.80000E+001    5.20000E+001    6.70000E+001
  8724:    5.50000E+001    5.80000E+001    5.00000E+001    6.30000E+001
  8728:    5.40000E+001    6.40000E+001    6.30000E+001    6.50000E+001
  8732:    5.90000E+001    6.70000E+001    6.60000E+001    6.50000E+001
  8736:    5.90000E+001    5.70000E+001    7.40000E+001    5.70000E+001
  8740:    6.30000E+001    5.60000E+001    5.70000E+001    6.60000E+001
  8744:    5.30000E+001    5.90000E+001    6.80000E+001    5.10000E+001
  8748:    7.40000E+001    7.10000E+001    6.10000E+001    6.80000E+001
  8752:    7.50000E+001    8.30000E+001    6.70000E+001    6.10000E+001
  8756:    7.20000E+001    5.80000E+001    6.70000E+001    6.10000E+001
  8760:    7.10000E+001    4.90000E+001    6.30000E+001    7.70000E+001
  8764:    7.80000E+001    6.30000E+001    6.80000E+001    5.50000E+001
  8768:    7.80000E+001    6.00000E+001    4.40000E+001    5.60000E+001
  8772:    6.10000E+001    5.20000E+001    4.90000E+001    5.30000E+001
  8776:    5.40000E+001    5.10000E+001    5.50000E+001    5.60000E+001
  8780:    5.70000E+001    5.10000E+001    6.20000E+001    5.20000E+001
  8784:    6.80000E+001    4.90000E+001    6.00000E+001    7.00000E+001
  8788:    6.30000E+001    6.00000E+001    6.10000E+001    5.50000E+001
  8792:    6.00000E+001    5.80000E+001    5.60000E+001    4.90000E+001
  8796:    4.60000E+001    6.20000E+001    5.00000E+001    6.00000E+001
  8800:    5.60000E+001    5.90000E+001    5.30000E+001    5.60000E+001
  8804:    6.00000E+001    6.70000E+001    5.90000E+001    5.70000E+001
  8808:    6.30000E+001    5.40000E+001    7.50000E+001    7.90000E+001
  8812:    7.20000E+001    7.10000E+001    8.20000E+001    8.20000E+001
  8816:    9.20000E+001    7.70000E+001    8.30000E+001    7.30000E+001
  8820:    7.60000E+001    7.70000E+001    8.00000E+001    7.20000E+001
  8824:    7.90000E+001    6.00000E+001    6.40000E+001    7.00000E+001
  8828:    6.50000E+001    4.50000E+001    6.70000E+001    5.90000E+001
  8832:    5.20000E+001    6.80000E+001    5.60000E+001    7.00000E+001
  8836:    6.70000E+001    6.80000E+001    6.70000E+001    5.60000E+001
  8840:    4.30000E+001    5.40000E+001    4.70000E+001    6.60000E+001
  8844:    6.70000E+001    6.30000E+001    5.90000E+001    4.80000E+001
  8848:    5.90000E+001    4.90000E+001    6.10000E+001    5.50000E+001
  8852:    6.40000E+001    6.30000E+001    7.10000E+001    4.50000E+001
  8856:    6.80000E+001    6.40000E+001    5.70000E+001    5.70000E+001
  8860:    5.50000E+001    6.20000E+001    6.70000E+001    6.40000E+001
  8864:    6.10000E+001    5.40000E+001    6.20000E+001    6.80000E+001
  8868:    6.80000E+001    5.60000E+001    5.80000E+001    6.80000E+001
  8872:    5.30000E+001    5.60000E+001    8.90000E+001    5.30000E+001
  8876:    7.00000E+001    7.20000E+001    6.60000E+001    6.40000E+001
  8880:    5.10000E+001    6.30000E+001    7.60000E+001    6.70000E+001
  8884:    6.30000E+001    7.20000E+001    5.90000E+001    5.40000E+001
  8888:    7.10000E+001    5.40000E+001    6.40000E+001    5.20000E+001
  8892:    6.20000E+001    5.60000E+001    5.60000E+001    5.30000E+001
  8896:    6.10000E+001    5.10000E+001    5.50000E+001    7.10000E+001
  8900:    6.00000E+001    6.50000E+001    5.50000E+001    6.30000E+001
  8904:    6.00000E+001    5.40000E+001    6.00000E+001    5.50000E+001
  8908:    4.90000E+001    7.90000E+001    6.90000E+001    6.50000E+001
  8912:    6.20000E+001    6.60000E+001    6.10000E+001    6.70000E+001
  8916:    6.00000E+001    5.30000E+001    6.70000E+001    6.60000E+001
  8920:    6.60000E+001    7.00000E+001    6.90000E+001    6.90000E+001
  8924:    6.30000E+001    6.00000E+001    7.70000E+001    5.80000E+001
  8928:    6.80000E+001    6.50000E+001    6.70000E+001    6.90000E+001
  8932:    5.70000E+001    5.50000E+001    5.70000E+001    6.40000E+001
  8936:    5.90000E+001    5.60000E+001    6.10000E+001    5.30000E+001
  8940:    6.40000E+001    7.90000E+001    6.50000E+001    5.40000E+001
  8944:    5.30000E+001    7.10000E+001    7.30000E+001    4.50000E+001
  8948:    6.90000E+001    6.10000E+001    5.00000E+001    6.10000E+001
  8952:    5.20000E+001    5.20000E+001    5.40000E+001    6.50000E+001
  8956:    5.60000E+001    5.10000E+001    6.00000E+001    6.60000E+001
  8960:    4.70000E+001    7.30000E+001    5.70000E+001    6.30000E+001
  8964:    5.40000E+001    4.40000E+001    6.50000E+001    7.00000E+001
  8968:    5.40000E+001    5.90000E+001    6.60000E+001    4.70000E+001
  8972:    6.50000E+001    6.20000E+001    6.60000E+001    5.80000E+001
  8976:    5.90000E+001    5.40000E+001    5.90000E+001    5.30000E+001
  8980:    5.90000E+001    6.30000E+001    4.80000E+001    6.70000E+001
  8984:    5.70000E+001    5.00000E+001    5.90000E+001    7.10000E+001
  8988:    7.30000E+001    6.50000E+001    6.20000E+001    5.10000E+001
  8992:    8.50000E+001    5.20000E+001    5.50000E+001    6.60000E+001
  8996:    6.70000E+001    6.50000E+001    5.70000E+001    4.60000E+001
  9000:    5.40000E+001    6.00000E+001    6.40000E+001    5.20000E+001
  9004:    6.10000E+001    6.00000E+001    6.40000E+001    6.20000E+001
  9008:    5.90000E+001    6.20000E+001    5.70000E+001    5.90000E+001
  9012:    5.90000E+001    6.00000E+001    6.40000E+001    6.50000E+001
  9016:    7.50000E+001    7.20000E+001    7.30000E+001    6.40000E+001
  9020:    6.40000E+001    6.50000E+001    7.80000E+001    5.40000E+001
  9024:    6.10000E+001    5.30000E+001    6.10000E+001    7.50000E+001
  9028:    5.80000E+001    5.80000E+001    5.60000E+001    7.60000E+001
  9032:    5.30000E+001    6.50000E+001    5.30000E+001    5.20000E+001
  9036:    7.00000E+001    4.40000E+001    5.70000E+001    6.70000E+001
  9040:    6.40000E+001    5.90000E+001    6.40000E+001    6.30000E+001
  9044:    6.80000E+001    7.60000E+001    4.20000E+001    6.80000E+001
  9048:    6.70000E+001    6.10000E+001    5.90000E+001    6.50000E+001
  9052:    5.80000E+001    5.60000E+001    6.50000E+001    6.10000E+001
  9056:    6.80000E+001    6.40000E+001    5.80000E+001    4.40000E+001
  9060:    5.80000E+001    6.70000E+001    4.50000E+001    5.20000E+001
  9064:    6.90000E+001    5.30000E+001    4.60000E+001    7.00000E+001
  9068:    5.10000E+001    5.20000E+001    6.40000E+001    4.90000E+001
  9072:    5.20000E+001    5.90000E+001    6.50000E+001    7.20000E+001
  9076:    6.80000E+001    4.80000E+001    4.90000E+001    5.50000E+001
  9080:    6.30000E+001    5.40000E+001    4.60000E+001    5.10000E+001
  9084:    5.80000E+001    7.00000E+001    6.50000E+001    5.10000E+001
  9088:    5.80000E+001    7.10000E+001    5.30000E+001    5.60000E+001
  9092:    6.30000E+001    7.00000E+001    6.40000E+001    5.20000E+001
  9096:    5.20000E+001    5.10000E+001    5.60000E+001    5.40000E+001
  9100:    5.40000E+001    6.50000E+001    5.00000E+001    5.30000E+001
  9104:    5.70000E+001    5.30000E+001    6.10000E+001    6.60000E+001
  9108:    5.20000E+001    5.80000E+001    5.70000E+001    6.40000E+001
  9112:    5.20000E+001    4.50000E+001    5.60000E+001    5.60000E+001
  9116:    6.70000E+001    6.20000E+001    6.20000E+001    7.10000E+001
  9120:    7.50000E+001    6.10000E+001    6.70000E+001    6.90000E+001
  9124:    7.30000E+001    7.90000E+001    5.80000E+001    6.70000E+001
  9128:    6.70000E+001    6.20000E+001    5.60000E+001    7.10000E+001
  9132:    5.80000E+001    6.70000E+001    5.80000E+001    7.00000E+001
  9136:    6.90000E+001    5.30000E+001    6.30000E+001    6.30000E+001
  9140:    5.10000E+001    6.10000E+001    5.40000E+001    5.30000E+001
  9144:    5.80000E+001    5.50000E+001    7.40000E+001    5.60000E+001
  9148:    5.10000E+001    5.90000E+001    5.00000E+001    5.10000E+001
  9152:    5.90000E+001    4.50000E+001    7.00000E+001    5.70000E+001
  9156:    6.00000E+001    4.70000E+001    5.40000E+001    6.10000E+001
  9160:    5.20000E+001    4.80000E+001    6.10000E+001    7.90000E+001
  9164:    5.60000E+001    5.80000E+001    5.90000E+001    6.30000E+001
  9168:    6.20000E+001    5.00000E+001    4.20000E+001    4.90000E+001
  9172:    4.50000E+001    5.30000E+001    6.20000E+001    4.60000E+001
  9176:    5.70000E+001    6.80000E+001    5.60000E+001    7.60000E+001
  9180:    5.90000E+001    5.60000E+001    6.50000E+001    6.80000E+001
  9184:    7.20000E+001    6.60000E+001    5.90000E+001    4.70000E+001
  9188:    6.70000E+001    4.10000E+001    7.30000E+001    5.60000E+001
  9192:    5.80000E+001    4.00000E+001    5.90000E+001    3.50000E+001
  9196:    4.90000E+001    5.20000E+001    4.40000E+001    5.20000E+001
  9200:    6.40000E+001    5.60000E+001    7.60000E+001    5.80000E+001
  9204:    5.30000E+001    5.30000E+001    5.30000E+001    6.70000E+001
  9208:    6.90000E+001    6.10000E+001    6.10000E+001    5.90000E+001
  9212:    4.90000E+001    6.50000E+001    4.90000E+001    6.20000E+001
  9216:    5.80000E+001    5.00000E+001    5.70000E+001    5.90000E+001
  9220:    5.50000E+001    6.80000E+001    5.20000E+001    5.70000E+001
  9224:    6.50000E+001    6.60000E+001    6.40000E+001    6.40000E+001
  9228:    6.70000E+001    5.80000E+001    6.10000E+001    4.10000E+001
  9232:    6.00000E+001    5.30000E+001    6.00000E+001    5.80000E+001
  9236:    5.10000E+001    6.00000E+001    4.00000E+001    6.70000E+001
  9240:    5.30000E+001    5.20000E+001    5.00000E+001    5.00000E+001
  9244:    6.20000E+001    5.60000E+001    4.70000E+001    6.30000E+001
  9248:    6.00000E+001    5.00000E+001    6.90000E+001    6.40000E+001
  9252:    6.10000E+001    6.00000E+001    5.80000E+001    4.90000E+001
  9256:    4.60000E+001    4.80000E+001    5.50000E+001    6.10000E+001
  9260:    4.40000E+001    4.30000E+001    5.90000E+001    6.80000E+001
  9264:    5.80000E+001    5.70000E+001    5.70000E+001    5.10000E+001
  9268:    5.70000E+001    6.30000E+001    6.20000E+001    7.80000E+001
  9272:    5.20000E+001    6.10000E+001    5.70000E+001    5.40000E+001
  9276:    5.70000E+001    6.00000E+001    6.20000E+001    5.20000E+001
  9280:    6.00000E+001    5.30000E+001    6.10000E+001    5.30000E+001
  9284:    5.80000E+001    5.50000E+001    5.70000E+001    5.40000E+001
  9288:    4.90000E+001    5.00000E+001    5.60000E+001    4.90000E+001
  9292:    6.10000E+001    5.70000E+001    7.20000E+001    5.90000E+001
  9296:    5.20000E+001    6.70000E+001    6.80000E+001    5.80000E+001
  9300:    4.50000E+001    4.50000E+001    6.20000E+001    5.80000E+001
  9304:    6.70000E+001    5.70000E+001    5.30000E+001    5.00000E+001
  9308:    6.40000E+001    7.00000E+001    4.90000E+001    5.80000E+001
  9312:    4.80000E+001    6.50000E+001    5.10000E+001    5.80000E+001
  9316:    5.40000E+001    5.50000E+001    6.90000E+001    6.00000E+001
  9320:    6.50000E+001    6.40000E+001    6.00000E+001    4.60000E+001
  9324:    5.60000E+001    5.40000E+001    4.80000E+001    5.40000E+001
  9328:    6.00000E+001    4.60000E+001    4.30000E+001    6.80000E+001
  9332:    5.90000E+001    4.90000E+001    4.00000E+001    5.70000E+001
  9336:    6.00000E+001    5.20000E+001    6.50000E+001    5.20000E+001
  9340:    6.10000E+001    5.50000E+001    4.70000E+001    4.40000E+001
  9344:    6.20000E+001    6.20000E+001    5.30000E+001    5.50000E+001
  9348:    5.50000E+001    5.30000E+001    6.10000E+001    3.90000E+001
  9352:    4.30000E+001    5.80000E+001    5.60000E+001    5.60000E+001
  9356:    5.80000E+001    5.30000E+001    5.80000E+001    5.50000E+001
  9360:    4.30000E+001    5.10000E+001    6.30000E+001    6.00000E+001
  9364:    4.80000E+001    5.70000E+001    5.30000E+001    6.60000E+001
  9368:    5.20000E+001    6.50000E+001    5.20000E+001    5.80000E+001
  9372:    6.00000E+001    5.10000E+001    5.70000E+001    6.00000E+001
  9376:    5.10000E+001    5.90000E+001    7.30000E+001    4.70000E+001
  9380:    6.50000E+001    5.50000E+001    6.00000E+001    5.10000E+001
  9384:    5.00000E+001    5.30000E+001    5.50000E+001    6.30000E+001
  9388:    5.30000E+001    5.20000E+001    5.90000E+001    4.60000E+001
  9392:    6.00000E+001    7.30000E+001    5.90000E+001    6.40000E+001
  9396:    5.90000E+001    5.40000E+001    5.30000E+001    5.90000E+001
  9400:    5.60000E+001    6.10000E+001    6.00000E+001    4.50000E+001
  9404:    5.70000E+001    5.80000E+001    5.70000E+001    4.60000E+001
  9408:    5.20000E+001    5.10000E+001    5.80000E+001    6.10000E+001
  9412:    5.80000E+001    5.70000E+001    6.10000E+001    5.70000E+001
  9416:    6.40000E+001    4.80000E+001    4.60000E+001    6.70000E+001
  9420:    6.80000E+001    4.60000E+001    7.70000E+001    4.40000E+001
  9424:    6.30000E+001    6.80000E+001    5.90000E+001    6.40000E+001
  9428:    5.00000E+001    6.90000E+001    5.10000E+001    6.80000E+001
  9432:    4.40000E+001    6.40000E+001    8.00000E+001    6.40000E+001
  9436:    6.50000E+001    6.20000E+001    5.10000E+001    5.40000E+001
  9440:    5.10000E+001    6.30000E+001    6.10000E+001    6.10000E+001
  9444:    5.40000E+001    4.30000E+001    5.00000E+001    4.30000E+001
  9448:    4.40000E+001    5.80000E+001    4.50000E+001    5.40000E+001
  9452:    6.20000E+001    6.00000E+001    5.90000E+001    5.60000E+001
  9456:    5.40000E+001    6.00000E+001    5.90000E+001    6.40000E+001
  9460:    5.60000E+001    6.30000E+001    4.60000E+001    5.30000E+001
  9464:    5.20000E+001    7.00000E+001    4.50000E+001    7.10000E+001
  9468:    5.60000E+001    5.70000E+001    4.90000E+001    6.20000E+001
  9472:    5.90000E+001    6.20000E+001    6.20000E+001    5.80000E+001
  9476:    5.00000E+001    5.80000E+001    6.60000E+001    5.50000E+001
  9480:    5.10000E+001    5.30000E+001    4.90000E+001    5.50000E+001
  9484:    5.70000E+001    5.30000E+001    5.70000E+001    6.20000E+001
  9488:    5.60000E+001    5.80000E+001    5.10000E+001    7.00000E+001
  9492:    5.20000E+001    6.30000E+001    6.30000E+001    4.80000E+001
  9496:    7.00000E+001    6.30000E+001    5.30000E+001    6.70000E+001
  9500:    4.70000E+001    5.50000E+001    5.00000E+001    5.90000E+001
  9504:    6.30000E+001    5.90000E+001    4.50000E+001    5.60000E+001
  9508:    4.80000E+001    6.20000E+001    7.00000E+001    6.50000E+001
  9512:    5.00000E+001    5.40000E+001    6.30000E+001    5.90000E+001
  9516:    4.80000E+001    5.00000E+001    5.30000E+001    4.80000E+001
  9520:    4.70000E+001    5.40000E+001    5.30000E+001    4.30000E+001
  9524:    4.70000E+001    6.00000E+001    4.50000E+001    5.90000E+001
  9528:    5.90000E+001    5.50000E+001    5.60000E+001    5.70000E+001
  9532:    5.00000E+001    5.90000E+001    5.60000E+001    5.80000E+001
  9536:    5.00000E+001    6.90000E+001    4.30000E+001    5.40000E+001
  9540:    6.40000E+001    5.60000E+001    5.90000E+001    7.00000E+001
  9544:    4.90000E+001    5.20000E+001    5.80000E+001    6.00000E+001
  9548:    4.90000E+001    4.90000E+001    5.30000E+001    5.50000E+001
  9552:    6.10000E+001    4.50000E+001    4.80000E+001    5.00000E+001
  9556:    6.30000E+001    5.90000E+001    5.40000E+001    5.60000E+001
  9560:    6.80000E+001    6.10000E+001    5.50000E+001    6.40000E+001
  9564:    6.60000E+001    6.50000E+001    4.80000E+001    7.00000E+001
  9568:    4.60000E+001    5.10000E+001    5.00000E+001    5.40000E+001
  9572:    5.00000E+001    6.60000E+001    5.10000E+001    5.60000E+001
  9576:    5.90000E+001    7.10000E+001    4.60000E+001    4.70000E+001
  9580:    5.10000E+001    5.10000E+001    4.80000E+001    5.00000E+001
  9584:    6.30000E+001    6.00000E+001    5.80000E+001    6.30000E+001
  9588:    4.60000E+001    5.20000E+001    7.20000E+001    6.40000E+001
  9592:    5.40000E+001    6.40000E+001    5.10000E+001    7.00000E+001
  9596:    7.30000E+001    5.60000E+001    5.20000E+001    5.60000E+001
  9600:    5.70000E+001    6.00000E+001    5.80000E+001    5.80000E+001
  9604:    6.70000E+001    5.50000E+001    4.90000E+001    5.50000E+001
  9608:    6.90000E+001    7.50000E+001    6.50000E+001    4.20000E+001
  9612:    7.10000E+001    6.30000E+001    5.10000E+001    5.60000E+001
  9616:    5.90000E+001    5.00000E+001    4.80000E+001    5.10000E+001
  9620:    6.50000E+001    5.30000E+001    5.30000E+001    7.10000E+001
  9624:    6.50000E+001    5.40000E+001    6.40000E+001    4.50000E+001
  9628:    6.00000E+001    4.40000E+001    7.20000E+001    6.00000E+001
  9632:    4.80000E+001    6.90000E+001    6.30000E+001    6.80000E+001
  9636:    6.00000E+001    7.40000E+001    6.50000E+001    5.00000E+001
  9640:    6.60000E+001    5.20000E+001    4.60000E+001    5.60000E+001
  9644:    5.40000E+001    5.60000E+001    5.40000E+001    8.10000E+001
  9648:    5.80000E+001    6.60000E+001    6.90000E+001    5.60000E+001
  9652:    4.70000E+001    4.40000E+001    4.80000E+001    4.60000E+001
  9656:    4.90000E+001    4.70000E+001    5.60000E+001    5.10000E+001
  9660:    7.30000E+001    7.90000E+001    6.60000E+001    5.70000E+001
  9664:    5.70000E+001    6.00000E+001    5.90000E+001    6.90000E+001
  9668:    5.70000E+001    5.20000E+001    5.60000E+001    5.60000E+001
  9672:    5.40000E+001    7.20000E+001    5.30000E+001    7.00000E+001
  9676:    5.00000E+001    5.90000E+001    5.90000E+001    5.00000E+001
  9680:    5.80000E+001    7.10000E+001    5.40000E+001    5.40000E+001
  9684:    5.80000E+001    5.50000E+001    6.70000E+001    7.40000E+001
  9688:    5.10000E+001    6.60000E+001    6.00000E+001    6.70000E+001
  9692:    5.00000E+001    4.30000E+001    5.40000E+001    5.30000E+001
  9696:    5.40000E+001    6.10000E+001    6.10000E+001    5.70000E+001
  9700:    5.60000E+001    6.00000E+001    4.70000E+001    6.50000E+001
  9704:    5.30000E+001    5.20000E+001    6.30000E+001    5.60000E+001
  9708:    6.90000E+001    4.80000E+001    6.00000E+001    4.10000E+001
  9712:    6.50000E+001    5.70000E+001    5.30000E+001    5.60000E+001
  9716:    5.10000E+001    7.20000E+001    6.50000E+001    5.80000E+001
  9720:    5.40000E+001    6.50000E+001    5.80000E+001    5.60000E+001
  9724:    4.40000E+001    5.90000E+001    6.70000E+001    5.50000E+001
  9728:    4.90000E+001    6.90000E+001    5.50000E+001    5.70000E+001
  9732:    6.00000E+001    6.40000E+001    4.90000E+001    4.40000E+001
  9736:    5.20000E+001    4.80000E+001    6.70000E+001    5.90000E+001
  9740:    6.30000E+001    6.90000E+001    5.10000E+001    6.60000E+001
  9744:    7.10000E+001    6.00000E+001    5.10000E+001    5.40000E+001
  9748:    4.40000E+001    6.20000E+001    6.90000E+001    6.30000E+001
  9752:    6.80000E+001    5.70000E+001    5.40000E+001    4.50000E+001
  9756:    6.10000E+001    6.70000E+001    6.50000E+001    5.50000E+001
  9760:    6.30000E+001    5.20000E+001    5.50000E+001    6.50000E+001
  9764:    6.30000E+001    4.70000E+001    5.90000E+001    5.90000E+001
  9768:    6.50000E+001    4.50000E+001    7.40000E+001    5.70000E+001
  9772:    7.60000E+001    6.30000E+001    6.90000E+001    5.70000E+001
  9776:    5.60000E+001    7.10000E+001    5.90000E+001    4.40000E+001
  9780:    6.70000E+001    6.90000E+001    6.50000E+001    5.60000E+001
  9784:    6.20000E+001    6.00000E+001    6.60000E+001    6.60000E+001
  9788:    5.70000E+001    5.50000E+001    5.90000E+001    5.90000E+001
  9792:    4.90000E+001    5.40000E+001    6.50000E+001    7.00000E+001
  9796:    5.60000E+001    5.60000E+001    6.80000E+001    6.20000E+001
  9800:    5.60000E+001    5.20000E+001    7.50000E+001    6.10000E+001
  9804:    6.80000E+001    6.50000E+001    5.70000E+001    5.60000E+001
  9808:    6.70000E+001    7.50000E+001    7.00000E+001    7.40000E+001
  9812:    7.00000E+001    6.90000E+001    7.70000E+001    8.10000E+001
  9816:    9.20000E+001    1.19000E+002    1.37000E+002    1.69000E+002
  9820:    1.62000E+002    2.21000E+002    2.58000E+002    2.91000E+002
  9824:    3.49000E+002    3.88000E+002    4.51000E+002    4.57000E+002
  9828:    4.82000E+002    5.29000E+002    5.23000E+002    5.27000E+002
  9832:    5.30000E+002    4.42000E+002    4.47000E+002    4.11000E+002
  9836:    3.28000E+002    3.03000E+002    2.40000E+002    2.03000E+002
  9840:    1.83000E+002    1.60000E+002    1.33000E+002    1.16000E+002
  9844:    1.04000E+002    1.16000E+002    8.80000E+001    8.00000E+001
  9848:    9.40000E+001    7.90000E+001    7.90000E+001    7.70000E+001
  9852:    5.40000E+001    7.40000E+001    8.50000E+001    5.40000E+001
  9856:    6.90000E+001    6.90000E+001    7.50000E+001    7.40000E+001
  9860:    5.90000E+001    6.00000E+001    6.70000E+001    6.40000E+001
  9864:    7.80000E+001    7.40000E+001    6.20000E+001    6.00000E+001
  9868:    7.00000E+001    7.10000E+001    6.00000E+001    6.90000E+001
  9872:    6.30000E+001    5.50000E+001    5.60000E+001    6.80000E+001
  9876:    6.40000E+001    6.00000E+001    5.90000E+001    6.50000E+001
  9880:    6.40000E+001    7.20000E+001    5.80000E+001    5.50000E+001
  9884:    6.50000E+001    7.10000E+001    6.00000E+001    7.90000E+001
  9888:    6.40000E+001    6.80000E+001    6.20000E+001    5.10000E+001
  9892:    7.50000E+001    7.80000E+001    7.80000E+001    9.50000E+001
  9896:    7.70000E+001    1.17000E+002    1.04000E+002    9.70000E+001
  9900:    9.50000E+001    9.80000E+001    1.02000E+002    9.30000E+001
  9904:    7.40000E+001    8.50000E+001    9.00000E+001    6.80000E+001
  9908:    5.60000E+001    9.00000E+001    5.80000E+001    7.20000E+001
  9912:    6.50000E+001    6.90000E+001    6.10000E+001    5.80000E+001
  9916:    7.50000E+001    6.50000E+001    6.60000E+001    7.20000E+001
  9920:    6.10000E+001    4.80000E+001    5.50000E+001    6.10000E+001
  9924:    6.00000E+001    5.70000E+001    4.80000E+001    6.10000E+001
  9928:    6.70000E+001    6.50000E+001    5.80000E+001    6.20000E+001
  9932:    4.50000E+001    6.40000E+001    7.20000E+001    7.50000E+001
  9936:    6.30000E+001    5.70000E+001    6.50000E+001    6.30000E+001
  9940:    7.20000E+001    6.10000E+001    6.90000E+001    6.90000E+001
  9944:    6.60000E+001    5.90000E+001    6.30000E+001    6.40000E+001
  9948:    7.20000E+001    5.80000E+001    7.10000E+001    6.40000E+001
  9952:    6.00000E+001    6.80000E+001    7.80000E+001    7.50000E+001
  9956:    5.90000E+001    5.40000E+001    6.00000E+001    6.40000E+001
  9960:    7.00000E+001    7.60000E+001    5.00000E+001    5.30000E+001
  9964:    7.00000E+001    5.40000E+001    6.50000E+001    6.10000E+001
  9968:    6.00000E+001    6.20000E+001    6.10000E+001    7.10000E+001
  9972:    5.40000E+001    7.00000E+001    5.10000E+001    6.30000E+001
  9976:    5.20000E+001    6.30000E+001    6.30000E+001    6.90000E+001
  9980:    6.40000E+001    6.00000E+001    6.60000E+001    8.30000E+001
  9984:    6.90000E+001    6.30000E+001    6.60000E+001    7.40000E+001
  9988:    6.20000E+001    7.00000E+001    7.40000E+001    5.80000E+001
  9992:    6.50000E+001    7.40000E+001    7.10000E+001    5.70000E+001
  9996:    6.40000E+001    6.20000E+001    6.30000E+001    7.30000E+001
 10000:    6.10000E+001    6.80000E+001    7.00000E+001    6.20000E+001
 10004:    7.20000E+001    6.40000E+001    7.00000E+001    7.10000E+001
 10008:    6.30000E+001    7.70000E+001    6.10000E+001    7.00000E+001
 10012:    5.50000E+001    7.30000E+001    7.50000E+001    6.20000E+001
 10016:    6.40000E+001    6.80000E+001    7.10000E+001    5.80000E+001
 10020:    6.80000E+001    7.20000E+001    8.20000E+001    6.70000E+001
 10024:    6.50000E+001    6.10000E+001    6.50000E+001    6.50000E+001
 10028:    5.30000E+001    5.50000E+001    5.40000E+001    7.20000E+001
 10032:    7.50000E+001    6.00000E+001    8.50000E+001    7.00000E+001
 10036:    6.00000E+001    6.10000E+001    7.00000E+001    6.10000E+001
 10040:    6.80000E+001    8.00000E+001    6.80000E+001    5.40000E+001
 10044:    5.40000E+001    4.90000E+001    5.70000E+001    7.30000E+001
 10048:    8.30000E+001    6.20000E+001    7.20000E+001    6.90000E+001
 10052:    6.50000E+001    5.40000E+001    6.00000E+001    7.70000E+001
 10056:    6.70000E+001    5.40000E+001    6.80000E+001    6.90000E+001
 10060:    5.10000E+001    5.70000E+001    7.10000E+001    6.80000E+001
 10064:    7.50000E+001    6.80000E+001    5.80000E+001    5.50000E+001
 10068:    5.50000E+001    6.90000E+001    6.80000E+001    6.50000E+001
 10072:    6.40000E+001    7.40000E+001    7.00000E+001    6.40000E+001
 10076:    6.90000E+001    6.50000E+001    6.30000E+001    7.40000E+001
 10080:    6.80000E+001    6.90000E+001    6.60000E+001    6.70000E+001
 10084:    5.70000E+001    6.30000E+001    7.10000E+001    5.60000E+001
 10088:    6.10000E+001    5.60000E+001    5.90000E+001    6.40000E+001
 10092:    6.50000E+001    6.40000E+001    8.00000E+001    8.00000E+001
 10096:    5.90000E+001    6.80000E+001    7.10000E+001    7.70000E+001
 10100:    6.40000E+001    6.30000E+001    6.60000E+001    6.10000E+001
 10104:    6.70000E+001    7.70000E+001    6.10000E+001    5.70000E+001
 10108:    6.20000E+001    7.50000E+001    6.30000E+001    6.90000E+001
 10112:    7.60000E+001    7.20000E+001    5.60000E+001    8.20000E+001
 10116:    5.50000E+001    7.00000E+001    7.60000E+001    6.30000E+001
 10120:    5.60000E+001    7.70000E+001    7.50000E+001    7.00000E+001
 10124:    6.60000E+001    7.70000E+001    5.90000E+001    7.80000E+001
 10128:    6.40000E+001    7.10000E+001    7.60000E+001    6.20000E+001
 10132:    7.60000E+001    7.40000E+001    6.80000E+001    5.80000E+001
 10136:    6.60000E+001    5.90000E+001    6.20000E+001    7.30000E+001
 10140:    7.30000E+001    6.10000E+001    7.40000E+001    6.10000E+001
 10144:    6.80000E+001    5.60000E+001    8.00000E+001    7.10000E+001
 10148:    7.90000E+001    7.90000E+001    6.20000E+001    7.70000E+001
 10152:    6.00000E+001    6.60000E+001    6.50000E+001    6.30000E+001
 10156:    7.30000E+001    6.80000E+001    7.10000E+001    5.80000E+001
 10160:    7.50000E+001    7.50000E+001    8.50000E+001    9.30000E+001
 10164:    7.70000E+001    1.06000E+002    7.60000E+001    9.90000E+001
 10168:    7.80000E+001    9.20000E+001    8.80000E+001    1.03000E+002
 10172:    8.30000E+001    8.20000E+001    7.90000E+001    6.90000E+001
 10176:    7.10000E+001    7.80000E+001    6.60000E+001    8.30000E+001
 10180:    7.90000E+001    6.80000E+001    7.00000E+001    7.10000E+001
 10184:    6.80000E+001    7.40000E+001    8.00000E+001    7.00000E+001
 10188:    7.50000E+001    7.80000E+001    6.70000E+001    7.20000E+001
 10192:    5.50000E+001    6.30000E+001    7.70000E+001    6.90000E+001
 10196:    7.20000E+001    7.70000E+001    6.10000E+001    7.90000E+001
 10200:    6.90000E+001    6.70000E+001    7.80000E+001    7.20000E+001
 10204:    6.90000E+001    5.90000E+001    6.20000E+001    7.00000E+001
 10208:    6.80000E+001    6.50000E+001    7.60000E+001    7.80000E+001
 10212:    5.70000E+001    6.50000E+001    7.00000E+001    7.20000E+001
 10216:    6.20000E+001    6.80000E+001    6.80000E+001    5.60000E+001
 10220:    8.30000E+001    5.60000E+001    5.90000E+001    8.20000E+001
 10224:    5.70000E+001    7.10000E+001    5.80000E+001    7.60000E+001
 10228:    6.30000E+001    6.20000E+001    7.30000E+001    6.20000E+001
 10232:    5.50000E+001    7.30000E+001    7.20000E+001    7.30000E+001
 10236:    6.50000E+001    7.70000E+001    6.60000E+001    7.70000E+001
 10240:    6.00000E+001    8.60000E+001    7.40000E+001    8.70000E+001
 10244:    8.20000E+001    7.40000E+001    8.80000E+001    6.80000E+001
 10248:    7.90000E+001    6.60000E+001    6.80000E+001    6.20000E+001
 10252:    5.80000E+001    5.50000E+001    6.80000E+001    6.70000E+001
 10256:    6.50000E+001    6.00000E+001    5.90000E+001    5.90000E+001
 10260:    7.20000E+001    6.70000E+001    7.00000E+001    6.50000E+001
 10264:    6.90000E+001    7.90000E+001    5.30000E+001    8.10000E+001
 10268:    8.10000E+001    7.70000E+001    6.70000E+001    5.80000E+001
 10272:    7.10000E+001    7.00000E+001    5.70000E+001    7.20000E+001
 10276:    7.10000E+001    6.40000E+001    6.30000E+001    7.30000E+001
 10280:    7.40000E+001    6.10000E+001    6.40000E+001    8.50000E+001
 10284:    7.30000E+001    6.90000E+001    7.00000E+001    7.60000E+001
 10288:    6.90000E+001    8.40000E+001    7.60000E+001    9.60000E+001
 10292:    1.04000E+002    1.15000E+002    1.36000E+002    1.60000E+002
 10296:    1.90000E+002    2.02000E+002    1.97000E+002    2.12000E+002
 10300:    2.23000E+002    2.34000E+002    2.08000E+002    1.82000E+002
 10304:    1.55000E+002    1.38000E+002    1.21000E+002    1.23000E+002
 10308:    9.50000E+001    9.30000E+001    8.50000E+001    8.20000E+001
 10312:    7.60000E+001    6.80000E+001    7.40000E+001    6.60000E+001
 10316:    5.90000E+001    5.60000E+001    7.80000E+001    8.40000E+001
 10320:    8.40000E+001    7.40000E+001    8.10000E+001    7.10000E+001
 10324:    5.80000E+001    6.40000E+001    7.90000E+001    6.30000E+001
 10328:    5.90000E+001    6.60000E+001    7.20000E+001    6.90000E+001
 10332:    7.60000E+001    6.00000E+001    6.50000E+001    6.10000E+001
 10336:    6.70000E+001    8.20000E+001    6.30000E+001    7.50000E+001
 10340:    7.20000E+001    8.00000E+001    7.70000E+001    6.30000E+001
 10344:    5.50000E+001    7.50000E+001    8.70000E+001    5.00000E+001
 10348:    6.30000E+001    7.10000E+001    5.00000E+001    7.20000E+001
 10352:    7.50000E+001    6.90000E+001    7.90000E+001    7.10000E+001
 10356:    6.30000E+001    7.30000E+001    6.80000E+001    7.40000E+001
 10360:    7.40000E+001    8.00000E+001    7.30000E+001    6.90000E+001
 10364:    6.70000E+001    6.90000E+001    7.00000E+001    6.80000E+001
 10368:    6.50000E+001    6.50000E+001    6.30000E+001    7.70000E+001
 10372:    7.50000E+001    8.00000E+001    7.30000E+001    7.30000E+001
 10376:    5.90000E+001    7.30000E+001    6.50000E+001    7.80000E+001
 10380:    7.30000E+001    7.70000E+001    8.00000E+001    7.60000E+001
 10384:    7.50000E+001    8.00000E+001    6.10000E+001    7.80000E+001
 10388:    6.80000E+001    7.40000E+001    6.00000E+001    7.80000E+001
 10392:    7.70000E+001    7.10000E+001    6.50000E+001    6.00000E+001
 10396:    5.60000E+001    6.70000E+001    7.10000E+001    8.10000E+001
 10400:    6.60000E+001    8.10000E+001    6.60000E+001    8.40000E+001
 10404:    7.10000E+001    7.20000E+001    6.70000E+001    6.60000E+001
 10408:    8.40000E+001    8.60000E+001    6.30000E+001    7.10000E+001
 10412:    7.50000E+001    7.20000E+001    6.70000E+001    7.90000E+001
 10416:    7.80000E+001    6.40000E+001    6.00000E+001    8.20000E+001
 10420:    6.10000E+001    7.20000E+001    7.60000E+001    1.01000E+002
 10424:    8.40000E+001    6.00000E+001    7.00000E+001    7.10000E+001
 10428:    6.50000E+001    6.60000E+001    7.60000E+001    8.40000E+001
 10432:    6.20000E+001    7.30000E+001    8.70000E+001    8.50000E+001
 10436:    6.40000E+001    7.70000E+001    7.80000E+001    6.90000E+001
 10440:    7.70000E+001    6.30000E+001    7.50000E+001    7.50000E+001
 10444:    6.00000E+001    7.50000E+001    7.90000E+001    8.30000E+001
 10448:    8.50000E+001    7.70000E+001    6.10000E+001    7.20000E+001
 10452:    8.30000E+001    7.50000E+001    6.90000E+001    8.60000E+001
 10456:    7.70000E+001    7.10000E+001    7.00000E+001    7.80000E+001
 10460:    6.60000E+001    6.90000E+001    6.40000E+001    6.40000E+001
 10464:    7.80000E+001    7.20000E+001    8.80000E+001    8.10000E+001
 10468:    8.10000E+001    6.70000E+001    6.60000E+001    6.50000E+001
 10472:    8.50000E+001    7.60000E+001    7.10000E+001    7.20000E+001
 10476:    7.80000E+001    6.60000E+001    7.00000E+001    6.70000E+001
 10480:    7.10000E+001    7.80000E+001    6.40000E+001    8.50000E+001
 10484:    8.00000E+001    6.90000E+001    7.00000E+001    7.00000E+001
 10488:    7.80000E+001    7.40000E+001    6.80000E+001    8.20000E+001
 10492:    7.20000E+001    7.80000E+001    8.80000E+001    7.70000E+001
 10496:    8.20000E+001    6.70000E+001    9.00000E+001    8.10000E+001
 10500:    8.00000E+001    7.00000E+001    7.00000E+001    6.70000E+001
 10504:    8.70000E+001    7.90000E+001    7.10000E+001    7.50000E+001
 10508:    5.80000E+001    7.80000E+001    6.20000E+001    7.60000E+001
 10512:    7.70000E+001    8.10000E+001    8.80000E+001    7.00000E+001
 10516:    7.30000E+001    6.90000E+001    8.20000E+001    8.70000E+001
 10520:    7.70000E+001    6.00000E+001    8.80000E+001    7.60000E+001
 10524:    9.20000E+001    8.30000E+001    7.80000E+001    7.80000E+001
 10528:    6.50000E+001    7.70000E+001    7.70000E+001    8.20000E+001
 10532:    7.80000E+001    8.00000E+001    8.20000E+001    9.70000E+001
 10536:    8.40000E+001    6.80000E+001    7.60000E+001    6.70000E+001
 10540:    7.50000E+001    6.90000E+001    8.60000E+001    7.30000E+001
 10544:    8.30000E+001    6.70000E+001    7.80000E+001    7.50000E+001
 10548:    8.60000E+001    7.10000E+001    8.40000E+001    7.90000E+001
 10552:    8.10000E+001    8.00000E+001    6.90000E+001    5.60000E+001
 10556:    8.00000E+001    8.30000E+001    6.30000E+001    8.40000E+001
 10560:    6.70000E+001    7.90000E+001    8.60000E+001    8.00000E+001
 10564:    8.70000E+001    7.90000E+001    8.10000E+001    7.50000E+001
 10568:    6.30000E+001    7.40000E+001    7.40000E+001    6.10000E+001
 10572:    8.10000E+001    8.30000E+001    8.60000E+001    7.60000E+001
 10576:    7.90000E+001    8.40000E+001    7.70000E+001    7.90000E+001
 10580:    9.10000E+001    8.10000E+001    7.50000E+001    7.30000E+001
 10584:    7.50000E+001    6.30000E+001    8.00000E+001    8.10000E+001
 10588:    6.60000E+001    9.20000E+001    8.00000E+001    9.50000E+001
 10592:    6.80000E+001    7.70000E+001    7.20000E+001    7.00000E+001
 10596:    9.60000E+001    8.50000E+001    7.80000E+001    8.40000E+001
 10600:    9.40000E+001    9.20000E+001    8.20000E+001    9.50000E+001
 10604:    7.50000E+001    8.20000E+001    7.80000E+001    7.40000E+001
 10608:    9.00000E+001    6.60000E+001    8.10000E+001    7.80000E+001
 10612:    7.10000E+001    8.70000E+001    9.20000E+001    7.50000E+001
 10616:    6.40000E+001    8.50000E+001    6.70000E+001    8.30000E+001
 10620:    8.00000E+001    7.30000E+001    8.80000E+001    6.20000E+001
 10624:    8.10000E+001    9.50000E+001    8.00000E+001    8.80000E+001
 10628:    9.10000E+001    9.20000E+001    8.60000E+001    6.90000E+001
 10632:    8.80000E+001    7.70000E+001    7.50000E+001    6.60000E+001
 10636:    8.30000E+001    8.30000E+001    9.00000E+001    7.30000E+001
 10640:    9.20000E+001    7.40000E+001    7.20000E+001    9.50000E+001
 10644:    7.80000E+001    6.30000E+001    8.40000E+001    7.10000E+001
 10648:    7.30000E+001    8.20000E+001    7.60000E+001    7.40000E+001
 10652:    8.80000E+001    8.40000E+001    7.60000E+001    8.50000E+001
 10656:    7.20000E+001    7.30000E+001    8.10000E+001    8.90000E+001
 10660:    8.50000E+001    7.00000E+001    1.05000E+002    7.80000E+001
 10664:    9.90000E+001    8.10000E+001    7.80000E+001    8.80000E+001
 10668:    8.50000E+001    8.00000E+001    7.50000E+001    8.20000E+001
 10672:    8.90000E+001    7.10000E+001    7.80000E+001    7.00000E+001
 10676:    7.10000E+001    9.20000E+001    7.70000E+001    9.10000E+001
 10680:    8.40000E+001    8.80000E+001    8.90000E+001    8.10000E+001
 10684:    1.02000E+002    9.60000E+001    7.40000E+001    8.00000E+001
 10688:    9.70000E+001    7.70000E+001    9.30000E+001    8.10000E+001
 10692:    8.60000E+001    9.20000E+001    8.60000E+001    9.20000E+001
 10696:    8.00000E+001    7.90000E+001    7.80000E+001    8.50000E+001
 10700:    7.80000E+001    8.30000E+001    1.02000E+002    7.90000E+001
 10704:    7.60000E+001    7.70000E+001    7.90000E+001    6.90000E+001
 10708:    7.90000E+001    9.10000E+001    7.60000E+001    8.40000E+001
 10712:    8.50000E+001    8.60000E+001    9.10000E+001    1.18000E+002
 10716:    1.08000E+002    9.00000E+001    9.40000E+001    9.00000E+001
 10720:    1.06000E+002    7.80000E+001    7.70000E+001    7.80000E+001
 10724:    9.20000E+001    7.50000E+001    8.30000E+001    9.40000E+001
 10728:    8.60000E+001    8.70000E+001    1.05000E+002    8.80000E+001
 10732:    7.80000E+001    9.40000E+001    1.03000E+002    5.90000E+001
 10736:    7.50000E+001    8.50000E+001    1.07000E+002    9.40000E+001
 10740:    8.40000E+001    9.70000E+001    7.50000E+001    7.30000E+001
 10744:    9.20000E+001    7.40000E+001    6.60000E+001    9.10000E+001
 10748:    9.20000E+001    8.30000E+001    1.10000E+002    8.60000E+001
 10752:    9.10000E+001    8.60000E+001    7.60000E+001    7.60000E+001
 10756:    9.20000E+001    9.40000E+001    8.60000E+001    8.50000E+001
 10760:    6.70000E+001    9.40000E+001    9.40000E+001    7.70000E+001
 10764:    1.06000E+002    7.50000E+001    7.50000E+001    7.40000E+001
 10768:    9.50000E+001    9.10000E+001    7.50000E+001    7.80000E+001
 10772:    8.60000E+001    8.10000E+001    7.50000E+001    9.20000E+001
 10776:    8.60000E+001    9.60000E+001    9.70000E+001    9.20000E+001
 10780:    8.80000E+001    9.80000E+001    8.20000E+001    7.20000E+001
 10784:    8.70000E+001    9.80000E+001    8.80000E+001    8.50000E+001
 10788:    9.60000E+001    8.20000E+001    9.20000E+001    8.50000E+001
 10792:    9.90000E+001    7.80000E+001    9.40000E+001    8.60000E+001
 10796:    8.90000E+001    9.90000E+001    1.02000E+002    7.80000E+001
 10800:    1.00000E+002    7.40000E+001    8.00000E+001    8.80000E+001
 10804:    8.60000E+001    8.70000E+001    9.60000E+001    9.10000E+001
 10808:    9.10000E+001    1.12000E+002    8.30000E+001    1.00000E+002
 10812:    9.50000E+001    8.40000E+001    9.50000E+001    8.30000E+001
 10816:    1.04000E+002    1.08000E+002    1.05000E+002    9.40000E+001
 10820:    8.40000E+001    1.11000E+002    8.70000E+001    8.90000E+001
 10824:    9.10000E+001    8.90000E+001    7.30000E+001    7.80000E+001
 10828:    1.02000E+002    1.10000E+002    1.17000E+002    8.70000E+001
 10832:    1.03000E+002    8.00000E+001    8.40000E+001    9.80000E+001
 10836:    1.07000E+002    7.00000E+001    9.80000E+001    8.70000E+001
 10840:    8.10000E+001    9.50000E+001    7.10000E+001    8.90000E+001
 10844:    9.50000E+001    9.40000E+001    9.50000E+001    8.30000E+001
 10848:    9.00000E+001    1.02000E+002    9.80000E+001    9.80000E+001
 10852:    1.00000E+002    7.80000E+001    9.20000E+001    8.90000E+001
 10856:    1.03000E+002    8.60000E+001    1.02000E+002    8.20000E+001
 10860:    9.60000E+001    9.10000E+001    9.00000E+001    7.20000E+001
 10864:    9.10000E+001    1.01000E+002    8.20000E+001    1.01000E+002
 10868:    1.00000E+002    9.30000E+001    7.50000E+001    8.00000E+001
 10872:    1.08000E+002    9.80000E+001    9.20000E+001    1.02000E+002
 10876:    8.00000E+001    8.20000E+001    8.30000E+001    8.80000E+001
 10880:    8.90000E+001    7.80000E+001    1.18000E+002    7.80000E+001
 10884:    9.40000E+001    7.80000E+001    9.80000E+001    7.90000E+001
 10888:    9.10000E+001    9.80000E+001    8.50000E+001    8.80000E+001
 10892:    1.06000E+002    9.60000E+001    8.50000E+001    7.70000E+001
 10896:    8.20000E+001    1.04000E+002    9.70000E+001    9.40000E+001
 10900:    8.50000E+001    8.10000E+001    9.60000E+001    9.50000E+001
 10904:    9.60000E+001    1.07000E+002    9.80000E+001    9.10000E+001
 10908:    1.02000E+002    9.60000E+001    8.80000E+001    1.00000E+002
 10912:    9.20000E+001    1.04000E+002    1.06000E+002    7.70000E+001
 10916:    1.11000E+002    1.05000E+002    9.20000E+001    9.50000E+001
 10920:    9.30000E+001    9.50000E+001    9.00000E+001    1.01000E+002
 10924:    1.01000E+002    9.10000E+001    9.80000E+001    1.02000E+002
 10928:    8.90000E+001    9.60000E+001    8.30000E+001    9.70000E+001
 10932:    1.00000E+002    9.40000E+001    9.10000E+001    9.00000E+001
 10936:    9.30000E+001    9.40000E+001    9.00000E+001    1.01000E+002
 10940:    1.06000E+002    9.80000E+001    9.00000E+001    9.10000E+001
 10944:    1.02000E+002    1.02000E+002    1.01000E+002    1.04000E+002
 10948:    9.80000E+001    9.20000E+001    9.20000E+001    8.40000E+001
 10952:    9.90000E+001    7.80000E+001    9.80000E+001    1.07000E+002
 10956:    9.40000E+001    8.90000E+001    8.50000E+001    9.90000E+001
 10960:    9.10000E+001    9.90000E+001    1.11000E+002    7.90000E+001
 10964:    1.00000E+002    8.00000E+001    1.11000E+002    9.60000E+001
 10968:    9.20000E+001    9.40000E+001    1.14000E+002    9.20000E+001
 10972:    9.60000E+001    1.04000E+002    9.40000E+001    1.07000E+002
 10976:    9.40000E+001    8.80000E+001    1.07000E+002    9.30000E+001
 10980:    9.90000E+001    9.10000E+001    1.05000E+002    9.80000E+001
 10984:    1.16000E+002    1.00000E+002    1.02000E+002    1.06000E+002
 10988:    1.05000E+002    9.20000E+001    1.08000E+002    9.40000E+001
 10992:    1.02000E+002    9.70000E+001    9.80000E+001    1.11000E+002
 10996:    8.50000E+001    9.60000E+001    8.90000E+001    1.30000E+002
 11000:    9.40000E+001    9.50000E+001    9.30000E+001    1.08000E+002
 11004:    1.02000E+002    8.80000E+001    9.70000E+001    8.70000E+001
 11008:    1.21000E+002    1.04000E+002    1.31000E+002    9.00000E+001
 11012:    1.17000E+002    9.70000E+001    9.50000E+001    1.03000E+002
 11016:    1.22000E+002    1.06000E+002    1.08000E+002    1.23000E+002
 11020:    9.30000E+001    1.21000E+002    1.25000E+002    1.04000E+002
 11024:    1.00000E+002    1.07000E+002    1.16000E+002    1.03000E+002
 11028:    1.05000E+002    1.11000E+002    1.23000E+002    8.60000E+001
 11032:    1.15000E+002    1.06000E+002    1.10000E+002    7.90000E+001
 11036:    1.13000E+002    1.06000E+002    1.14000E+002    8.60000E+001
 11040:    9.70000E+001    1.25000E+002    1.09000E+002    1.05000E+002
 11044:    9.80000E+001    9.30000E+001    8.10000E+001    8.60000E+001
 11048:    9.60000E+001    1.07000E+002    8.70000E+001    1.03000E+002
 11052:    1.03000E+002    1.15000E+002    1.12000E+002    1.03000E+002
 11056:    1.12000E+002    1.01000E+002    1.00000E+002    1.04000E+002
 11060:    8.80000E+001    1.00000E+002    1.11000E+002    1.11000E+002
 11064:    1.02000E+002    1.03000E+002    1.02000E+002    1.12000E+002
 11068:    9.80000E+001    1.12000E+002    1.17000E+002    1.00000E+002
 11072:    1.06000E+002    1.18000E+002    1.07000E+002    1.04000E+002
 11076:    1.28000E+002    1.17000E+002    9.90000E+001    1.02000E+002
 11080:    9.60000E+001    1.11000E+002    1.00000E+002    1.19000E+002
 11084:    1.24000E+002    1.05000E+002    1.05000E+002    1.10000E+002
 11088:    1.03000E+002    1.08000E+002    1.01000E+002    1.08000E+002
 11092:    8.70000E+001    1.05000E+002    9.50000E+001    9.90000E+001
 11096:    1.23000E+002    1.06000E+002    1.03000E+002    1.13000E+002
 11100:    1.07000E+002    8.50000E+001    1.12000E+002    1.01000E+002
 11104:    8.20000E+001    1.01000E+002    1.09000E+002    1.06000E+002
 11108:    1.12000E+002    9.80000E+001    1.04000E+002    1.05000E+002
 11112:    1.01000E+002    1.19000E+002    1.03000E+002    8.40000E+001
 11116:    1.07000E+002    1.09000E+002    1.13000E+002    9.30000E+001
 11120:    9.70000E+001    9.60000E+001    1.09000E+002    1.17000E+002
 11124:    1.01000E+002    8.70000E+001    8.00000E+001    1.01000E+002
 11128:    9.40000E+001    1.02000E+002    1.03000E+002    9.40000E+001
 11132:    8.80000E+001    7.50000E+001    1.01000E+002    8.40000E+001
 11136:    7.80000E+001    9.80000E+001    8.20000E+001    8.00000E+001
 11140:    8.10000E+001    8.90000E+001    9.20000E+001    7.90000E+001
 11144:    9.80000E+001    6.90000E+001    8.30000E+001    6.20000E+001
 11148:    7.70000E+001    7.10000E+001    9.60000E+001    8.10000E+001
 11152:    8.90000E+001    7.60000E+001    8.60000E+001    7.10000E+001
 11156:    7.30000E+001    8.40000E+001    8.90000E+001    7.80000E+001
 11160:    8.60000E+001    7.70000E+001    7.70000E+001    8.00000E+001
 11164:    7.50000E+001    8.50000E+001    6.90000E+001    7.70000E+001
 11168:    7.90000E+001    7.20000E+001    8.40000E+001    6.80000E+001
 11172:    7.20000E+001    7.20000E+001    7.30000E+001    9.30000E+001
 11176:    1.08000E+002    8.20000E+001    7.20000E+001    8.40000E+001
 11180:    7.00000E+001    6.60000E+001    7.80000E+001    8.90000E+001
 11184:    5.90000E+001    6.50000E+001    6.90000E+001    6.50000E+001
 11188:    6.50000E+001    8.30000E+001    8.60000E+001    6.00000E+001
 11192:    6.20000E+001    7.80000E+001    7.40000E+001    5.80000E+001
 11196:    7.90000E+001    6.80000E+001    5.90000E+001    7.60000E+001
 11200:    7.90000E+001    7.90000E+001    6.10000E+001    6.60000E+001
 11204:    6.40000E+001    6.20000E+001    8.00000E+001    6.20000E+001
 11208:    7.40000E+001    7.50000E+001    6.00000E+001    6.10000E+001
 11212:    5.90000E+001    6.40000E+001    6.70000E+001    7.60000E+001
 11216:    8.10000E+001    6.90000E+001    7.50000E+001    6.90000E+001
 11220:    7.50000E+001    7.50000E+001    6.60000E+001    7.60000E+001
 11224:    6.20000E+001    7.10000E+001    6.60000E+001    6.70000E+001
 11228:    6.30000E+001    5.90000E+001    6.20000E+001    7.80000E+001
 11232:    7.30000E+001    6.30000E+001    5.20000E+001    6.80000E+001
 11236:    7.40000E+001    7.00000E+001    6.50000E+001    7.50000E+001
 11240:    5.70000E+001    6.80000E+001    7.60000E+001    4.70000E+001
 11244:    7.20000E+001    5.60000E+001    6.70000E+001    8.00000E+001
 11248:    6.60000E+001    8.00000E+001    6.20000E+001    6.90000E+001
 11252:    7.50000E+001    6.00000E+001    6.20000E+001    5.30000E+001
 11256:    6.30000E+001    5.80000E+001    8.60000E+001    6.70000E+001
 11260:    6.30000E+001    5.80000E+001    7.00000E+001    6.50000E+001
 11264:    6.40000E+001    7.30000E+001    5.60000E+001    6.40000E+001
 11268:    7.10000E+001    5.30000E+001    7.60000E+001    5.60000E+001
 11272:    6.00000E+001    5.90000E+001    6.70000E+001    6.80000E+001
 11276:    8.20000E+001    6.80000E+001    6.30000E+001    6.80000E+001
 11280:    6.50000E+001    5.80000E+001    5.90000E+001    5.60000E+001
 11284:    6.60000E+001    6.20000E+001    5.60000E+001    6.70000E+001
 11288:    5.80000E+001    7.90000E+001    6.90000E+001    7.20000E+001
 11292:    5.60000E+001    9.10000E+001    7.80000E+001    6.80000E+001
 11296:    5.70000E+001    5.90000E+001    7.20000E+001    6.80000E+001
 11300:    5.50000E+001    6.90000E+001    6.50000E+001    7.40000E+001
 11304:    5.30000E+001    5.50000E+001    5.70000E+001    6.70000E+001
 11308:    4.90000E+001    6.60000E+001    6.10000E+001    5.90000E+001
 11312:    5.60000E+001    7.00000E+001    7.50000E+001    6.50000E+001
 11316:    7.00000E+001    6.90000E+001    5.00000E+001    7.10000E+001
 11320:    6.70000E+001    6.00000E+001    7.00000E+001    7.30000E+001
 11324:    6.10000E+001    6.00000E+001    5.80000E+001    7.20000E+001
 11328:    6.20000E+001    7.10000E+001    5.50000E+001    5.90000E+001
 11332:    5.70000E+001    5.90000E+001    6.30000E+001    6.70000E+001
 11336:    6.50000E+001    5.90000E+001    6.50000E+001    9.00000E+001
 11340:    6.40000E+001    6.10000E+001    5.50000E+001    6.50000E+001
 11344:    5.10000E+001    5.70000E+001    6.50000E+001    6.70000E+001
 11348:    6.40000E+001    6.90000E+001    6.30000E+001    6.50000E+001
 11352:    6.50000E+001    5.90000E+001    7.10000E+001    5.50000E+001
 11356:    7.30000E+001    7.60000E+001    5.40000E+001    5.70000E+001
 11360:    5.70000E+001    7.00000E+001    6.50000E+001    5.80000E+001
 11364:    6.80000E+001    5.90000E+001    7.20000E+001    5.80000E+001
 11368:    7.00000E+001    5.80000E+001    5.40000E+001    5.90000E+001
 11372:    5.10000E+001    6.30000E+001    6.00000E+001    6.30000E+001
 11376:    6.00000E+001    6.30000E+001    5.50000E+001    5.60000E+001
 11380:    6.40000E+001    6.00000E+001    5.40000E+001    5.50000E+001
 11384:    5.50000E+001    6.60000E+001    7.70000E+001    6.80000E+001
 11388:    6.20000E+001    5.80000E+001    5.60000E+001    6.80000E+001
 11392:    5.50000E+001    6.80000E+001    5.40000E+001    5.70000E+001
 11396:    6.00000E+001    6.30000E+001    7.00000E+001    6.80000E+001
 11400:    5.70000E+001    5.60000E+001    6.40000E+001    5.80000E+001
 11404:    6.70000E+001    6.30000E+001    6.60000E+001    4.30000E+001
 11408:    5.60000E+001    6.70000E+001    6.60000E+001    5.50000E+001
 11412:    5.10000E+001    5.80000E+001    5.90000E+001    5.40000E+001
 11416:    6.00000E+001    5.00000E+001    6.60000E+001    6.00000E+001
 11420:    5.60000E+001    6.90000E+001    6.40000E+001    6.00000E+001
 11424:    5.70000E+001    6.00000E+001    5.80000E+001    6.00000E+001
 11428:    5.60000E+001    6.10000E+001    5.10000E+001    6.80000E+001
 11432:    7.70000E+001    7.80000E+001    9.30000E+001    9.40000E+001
 11436:    9.40000E+001    8.60000E+001    9.00000E+001    1.06000E+002
 11440:    1.07000E+002    9.70000E+001    1.00000E+002    9.30000E+001
 11444:    6.60000E+001    6.10000E+001    6.10000E+001    6.40000E+001
 11448:    6.00000E+001    5.80000E+001    5.10000E+001    5.50000E+001
 11452:    5.70000E+001    4.20000E+001    5.40000E+001    5.90000E+001
 11456:    6.30000E+001    5.30000E+001    5.80000E+001    4.90000E+001
 11460:    5.70000E+001    8.10000E+001    5.70000E+001    5.40000E+001
 11464:    6.30000E+001    4.70000E+001    5.70000E+001    5.40000E+001
 11468:    5.40000E+001    6.10000E+001    4.40000E+001    4.10000E+001
 11472:    5.00000E+001    5.30000E+001    6.00000E+001    5.50000E+001
 11476:    3.90000E+001    4.90000E+001    5.30000E+001    4.50000E+001
 11480:    4.60000E+001    5.20000E+001    5.50000E+001    5.70000E+001
 11484:    5.60000E+001    6.00000E+001    6.10000E+001    4.90000E+001
 11488:    4.90000E+001    5.60000E+001    6.00000E+001    4.90000E+001
 11492:    5.80000E+001    5.70000E+001    5.60000E+001    6.00000E+001
 11496:    4.70000E+001    4.10000E+001    5.20000E+001    3.80000E+001
 11500:    7.30000E+001    4.90000E+001    5.00000E+001    4.40000E+001
 11504:    5.60000E+001    4.90000E+001    6.50000E+001    4.90000E+001
 11508:    5.30000E+001    4.10000E+001    5.50000E+001    4.90000E+001
 11512:    5.80000E+001    5.90000E+001    5.80000E+001    5.40000E+001
 11516:    5.10000E+001    4.50000E+001    4.40000E+001    5.00000E+001
 11520:    4.30000E+001    4.50000E+001    4.20000E+001    5.10000E+001
 11524:    5.50000E+001    4.40000E+001    5.10000E+001    4.70000E+001
 11528:    4.40000E+001    5.80000E+001    5.60000E+001    4.80000E+001
 11532:    4.10000E+001    4.80000E+001    5.80000E+001    3.30000E+001
 11536:    4.60000E+001    5.90000E+001    4.40000E+001    5.00000E+001
 11540:    5.50000E+001    4.40000E+001    5.70000E+001    6.00000E+001
 11544:    5.00000E+001    5.20000E+001    4.90000E+001    6.00000E+001
 11548:    5.00000E+001    4.20000E+001    4.70000E+001    5.30000E+001
 11552:    4.50000E+001    3.80000E+001    4.40000E+001    5.60000E+001
 11556:    5.30000E+001    4.10000E+001    5.00000E+001    5.00000E+001
 11560:    4.40000E+001    4.60000E+001    4.10000E+001    5.20000E+001
 11564:    6.00000E+001    4.00000E+001    2.90000E+001    3.80000E+001
 11568:    4.30000E+001    4.70000E+001    4.80000E+001    3.80000E+001
 11572:    4.00000E+001    5.80000E+001    5.40000E+001    4.00000E+001
 11576:    3.90000E+001    4.40000E+001    3.50000E+001    4.80000E+001
 11580:    4.40000E+001    3.30000E+001    4.80000E+001    5.00000E+001
 11584:    4.50000E+001    3.70000E+001    4.40000E+001    3.80000E+001
 11588:    4.10000E+001    4.70000E+001    4.90000E+001    4.70000E+001
 11592:    4.20000E+001    4.60000E+001    4.10000E+001    4.20000E+001
 11596:    4.30000E+001    2.70000E+001    3.70000E+001    3.90000E+001
 11600:    4.20000E+001    4.70000E+001    4.90000E+001    4.90000E+001
 11604:    4.40000E+001    5.10000E+001    4.10000E+001    3.30000E+001
 11608:    4.20000E+001    4.00000E+001    3.60000E+001    4.20000E+001
 11612:    4.20000E+001    5.60000E+001    3.60000E+001    3.40000E+001
 11616:    3.80000E+001    4.20000E+001    4.30000E+001    5.30000E+001
 11620:    4.60000E+001    4.50000E+001    3.30000E+001    3.20000E+001
 11624:    3.40000E+001    3.70000E+001    3.30000E+001    3.70000E+001
 11628:    3.30000E+001    3.00000E+001    2.70000E+001    4.60000E+001
 11632:    3.60000E+001    3.70000E+001    3.70000E+001    3.40000E+001
 11636:    4.70000E+001    3.30000E+001    4.30000E+001    4.80000E+001
 11640:    3.80000E+001    3.30000E+001    3.80000E+001    3.00000E+001
 11644:    3.50000E+001    3.70000E+001    4.40000E+001    3.00000E+001
 11648:    3.10000E+001    3.70000E+001    3.80000E+001    3.10000E+001
 11652:    3.70000E+001    3.40000E+001    4.40000E+001    2.90000E+001
 11656:    3.50000E+001    3.70000E+001    2.80000E+001    3.40000E+001
 11660:    3.50000E+001    2.90000E+001    3.20000E+001    2.30000E+001
 11664:    3.80000E+001    3.30000E+001    4.20000E+001    4.00000E+001
 11668:    3.80000E+001    3.80000E+001    3.10000E+001    3.80000E+001
 11672:    2.70000E+001    2.40000E+001    3.20000E+001    2.30000E+001
 11676:    3.10000E+001    3.00000E+001    3.00000E+001    3.60000E+001
 11680:    3.60000E+001    3.10000E+001    4.00000E+001    3.50000E+001
 11684:    4.30000E+001    3.70000E+001    3.40000E+001    3.20000E+001
 11688:    3.20000E+001    2.50000E+001    3.30000E+001    2.90000E+001
 11692:    4.00000E+001    3.80000E+001    3.90000E+001    4.30000E+001
 11696:    2.60000E+001    4.00000E+001    3.00000E+001    3.30000E+001
 11700:    2.90000E+001    2.00000E+001    3.20000E+001    3.30000E+001
 11704:    3.30000E+001    2.40000E+001    3.10000E+001    2.30000E+001
 11708:    2.90000E+001    3.20000E+001    2.70000E+001    3.00000E+001
 11712:    2.80000E+001    3.00000E+001    1.90000E+001    2.60000E+001
 11716:    2.60000E+001    2.40000E+001    2.50000E+001    2.30000E+001
 11720:    3.00000E+001    3.50000E+001    3.00000E+001    2.50000E+001
 11724:    2.40000E+001    2.40000E+001    2.10000E+001    3.20000E+001
 11728:    3.00000E+001    3.50000E+001    3.10000E+001    2.30000E+001
 11732:    3.80000E+001    2.00000E+001    2.90000E+001    2.80000E+001
 11736:    2.60000E+001    3.20000E+001    3.00000E+001    2.00000E+001
 11740:    2.40000E+001    2.80000E+001    1.80000E+001    2.10000E+001
 11744:    2.40000E+001    3.30000E+001    3.20000E+001    2.70000E+001
 11748:    2.40000E+001    2.50000E+001    2.70000E+001    2.50000E+001
 11752:    2.90000E+001    2.80000E+001    2.30000E+001    1.80000E+001
 11756:    2.50000E+001    3.30000E+001    2.90000E+001    2.80000E+001
 11760:    3.10000E+001    2.60000E+001    3.00000E+001    3.20000E+001
 11764:    2.90000E+001    1.80000E+001    2.80000E+001    3.30000E+001
 11768:    2.50000E+001    2.60000E+001    1.60000E+001    3.30000E+001
 11772:    3.30000E+001    3.00000E+001    2.20000E+001    3.30000E+001
 11776:    2.50000E+001    2.80000E+001    3.10000E+001    2.20000E+001
 11780:    3.60000E+001    2.80000E+001    3.10000E+001    2.30000E+001
 11784:    1.90000E+001    2.90000E+001    2.10000E+001    2.70000E+001
 11788:    2.80000E+001    3.30000E+001    3.20000E+001    3.30000E+001
 11792:    2.40000E+001    2.50000E+001    3.40000E+001    2.40000E+001
 11796:    2.10000E+001    2.20000E+001    3.50000E+001    2.50000E+001
 11800:    2.50000E+001    2.60000E+001    2.90000E+001    2.30000E+001
 11804:    2.30000E+001    2.40000E+001    3.20000E+001    2.30000E+001
 11808:    2.50000E+001    1.70000E+001    2.40000E+001    2.60000E+001
 11812:    2.80000E+001    2.80000E+001    2.00000E+001    2.50000E+001
 11816:    1.80000E+001    3.00000E+001    2.30000E+001    1.70000E+001
 11820:    2.40000E+001    2.60000E+001    3.30000E+001    1.60000E+001
 11824:    1.60000E+001    2.10000E+001    1.60000E+001    2.40000E+001
 11828:    2.40000E+001    2.30000E+001    2.50000E+001    2.70000E+001
 11832:    2.60000E+001    1.90000E+001    3.10000E+001    2.30000E+001
 11836:    2.00000E+001    2.90000E+001    2.50000E+001    1.60000E+001
 11840:    2.30000E+001    2.90000E+001    2.60000E+001    1.60000E+001
 11844:    2.80000E+001    1.90000E+001    2.40000E+001    1.70000E+001
 11848:    3.00000E+001    2.30000E+001    1.70000E+001    2.00000E+001
 11852:    2.70000E+001    3.20000E+001    2.90000E+001    2.50000E+001
 11856:    1.70000E+001    2.50000E+001    2.20000E+001    2.10000E+001
 11860:    1.80000E+001    2.30000E+001    3.40000E+001    2.20000E+001
 11864:    2.60000E+001    2.90000E+001    2.30000E+001    2.50000E+001
 11868:    2.50000E+001    2.40000E+001    2.00000E+001    2.80000E+001
 11872:    1.40000E+001    2.00000E+001    2.20000E+001    2.30000E+001
 11876:    2.90000E+001    1.50000E+001    1.30000E+001    2.90000E+001
 11880:    1.90000E+001    1.60000E+001    2.90000E+001    1.90000E+001
 11884:    1.90000E+001    1.90000E+001    2.20000E+001    2.60000E+001
 11888:    3.00000E+001    2.20000E+001    2.60000E+001    1.90000E+001
 11892:    1.90000E+001    2.70000E+001    2.40000E+001    2.10000E+001
 11896:    1.90000E+001    1.90000E+001    3.20000E+001    2.00000E+001
 11900:    2.20000E+001    2.30000E+001    2.90000E+001    3.40000E+001
 11904:    2.90000E+001    2.10000E+001    2.70000E+001    1.70000E+001
 11908:    1.60000E+001    2.50000E+001    2.30000E+001    3.20000E+001
 11912:    2.90000E+001    2.50000E+001    1.50000E+001    1.80000E+001
 11916:    1.60000E+001    1.80000E+001    2.60000E+001    1.50000E+001
 11920:    2.10000E+001    2.20000E+001    2.00000E+001    2.20000E+001
 11924:    3.00000E+001    2.20000E+001    2.20000E+001    2.70000E+001
 11928:    2.10000E+001    2.80000E+001    3.00000E+001    2.10000E+001
 11932:    1.80000E+001    2.40000E+001    2.00000E+001    2.30000E+001
 11936:    1.70000E+001    2.00000E+001    2.40000E+001    2.30000E+001
 11940:    3.10000E+001    2.40000E+001    1.90000E+001    2.50000E+001
 11944:    1.90000E+001    2.70000E+001    2.90000E+001    2.40000E+001
 11948:    2.00000E+001    1.90000E+001    2.30000E+001    3.10000E+001
 11952:    2.00000E+001    1.20000E+001    2.10000E+001    2.10000E+001
 11956:    2.10000E+001    2.50000E+001    1.70000E+001    2.30000E+001
 11960:    2.10000E+001    1.40000E+001    2.80000E+001    2.00000E+001
 11964:    1.90000E+001    2.70000E+001    2.00000E+001    2.20000E+001
 11968:    2.60000E+001    2.00000E+001    2.40000E+001    2.50000E+001
 11972:    2.30000E+001    2.80000E+001    2.10000E+001    1.30000E+001
 11976:    1.50000E+001    1.90000E+001    1.90000E+001    2.30000E+001
 11980:    3.10000E+001    1.40000E+001    2.20000E+001    2.20000E+001
 11984:    2.00000E+001    2.90000E+001    1.30000E+001    1.60000E+001
 11988:    2.00000E+001    1.40000E+001    2.40000E+001    2.70000E+001
 11992:    2.40000E+001    1.90000E+001    2.60000E+001    2.70000E+001
 11996:    2.00000E+001    1.70000E+001    1.80000E+001    1.10000E+001
 12000:    1.40000E+001    2.20000E+001    2.00000E+001    2.10000E+001
 12004:    2.70000E+001    2.00000E+001    2.40000E+001    2.30000E+001
 12008:    1.60000E+001    2.60000E+001    3.10000E+001    1.90000E+001
 12012:    1.90000E+001    2.80000E+001    1.80000E+001    2.10000E+001
 12016:    2.50000E+001    2.20000E+001    1.40000E+001    2.30000E+001
 12020:    1.80000E+001    1.90000E+001    2.60000E+001    2.60000E+001
 12024:    1.90000E+001    1.50000E+001    2.00000E+001    1.90000E+001
 12028:    1.50000E+001    1.60000E+001    1.50000E+001    1.60000E+001
 12032:    2.10000E+001    2.10000E+001    2.10000E+001    1.60000E+001
 12036:    1.70000E+001    1.70000E+001    1.70000E+001    1.90000E+001
 12040:    3.00000E+001    2.80000E+001    2.10000E+001    2.40000E+001
 12044:    2.50000E+001    2.10000E+001    2.30000E+001    1.70000E+001
 12048:    2.00000E+001    2.60000E+001    1.80000E+001    2.10000E+001
 12052:    2.50000E+001    1.30000E+001    1.80000E+001    2.70000E+001
 12056:    1.90000E+001    1.90000E+001    2.50000E+001    2.40000E+001
 12060:    2.00000E+001    2.00000E+001    1.70000E+001    2.00000E+001
 12064:    1.80000E+001    2.70000E+001    2.20000E+001    1.70000E+001
 12068:    2.00000E+001    1.80000E+001    2.00000E+001    2.00000E+001
 12072:    1.40000E+001    2.10000E+001    1.90000E+001    1.20000E+001
 12076:    2.40000E+001    1.90000E+001    2.50000E+001    2.00000E+001
 12080:    2.10000E+001    3.00000E+001    2.80000E+001    2.10000E+001
 12084:    3.50000E+001    2.20000E+001    2.10000E+001    1.80000E+001
 12088:    1.70000E+001    2.30000E+001    1.90000E+001    1.40000E+001
 12092:    2.40000E+001    2.20000E+001    1.80000E+001    2.00000E+001
 12096:    1.60000E+001    2.80000E+001    2.60000E+001    2.00000E+001
 12100:    1.50000E+001    2.10000E+001    1.90000E+001    2.50000E+001
 12104:    1.50000E+001    2.20000E+001    1.90000E+001    1.90000E+001
 12108:    2.70000E+001    2.80000E+001    2.00000E+001    2.30000E+001
 12112:    2.40000E+001    1.90000E+001    2.00000E+001    2.10000E+001
 12116:    1.70000E+001    2.10000E+001    2.80000E+001    1.60000E+001
 12120:    2.30000E+001    1.60000E+001    1.80000E+001    2.00000E+001
 12124:    1.80000E+001    2.80000E+001    2.00000E+001    2.60000E+001
 12128:    2.00000E+001    1.60000E+001    1.40000E+001    1.40000E+001
 12132:    2.00000E+001    2.20000E+001    2.80000E+001    2.90000E+001
 12136:    1.60000E+001    2.30000E+001    2.30000E+001    2.10000E+001
 12140:    1.30000E+001    2.00000E+001    2.20000E+001    2.10000E+001
 12144:    2.50000E+001    1.80000E+001    2.60000E+001    1.90000E+001
 12148:    2.30000E+001    2.50000E+001    2.60000E+001    2.20000E+001
 12152:    2.90000E+001    2.40000E+001    2.50000E+001    2.30000E+001
 12156:    2.20000E+001    2.80000E+001    2.70000E+001    2.00000E+001
 12160:    2.20000E+001    3.00000E+001    2.50000E+001    1.90000E+001
 12164:    1.60000E+001    1.70000E+001    2.10000E+001    2.20000E+001
 12168:    2.40000E+001    1.90000E+001    2.50000E+001    2.60000E+001
 12172:    2.80000E+001    2.50000E+001    2.20000E+001    2.20000E+001
 12176:    1.70000E+001    3.00000E+001    2.40000E+001    1.90000E+001
 12180:    1.70000E+001    3.10000E+001    2.00000E+001    1.90000E+001
 12184:    2.30000E+001    2.30000E+001    2.60000E+001    2.30000E+001
 12188:    2.70000E+001    2.70000E+001    2.80000E+001    2.90000E+001
 12192:    2.40000E+001    3.30000E+001    3.20000E+001    3.20000E+001
 12196:    3.90000E+001    5.20000E+001    3.40000E+001    6.00000E+001
 12200:    4.90000E+001    6.80000E+001    7.70000E+001    1.18000E+002
 12204:    1.36000E+002    1.79000E+002    2.15000E+002    2.98000E+002
 12208:    4.94000E+002    5.53000E+002    8.51000E+002    1.16500E+003
 12212:    1.56000E+003    1.97400E+003    2.43000E+003    2.91600E+003
 12216:    3.33100E+003    3.83600E+003    3.96300E+003    3.93000E+003
 12220:    3.81300E+003    3.53700E+003    3.12800E+003    2.53600E+003
 12224:    2.09100E+003    1.53800E+003    1.12300E+003    7.55000E+002
 12228:    4.92000E+002    3.43000E+002    2.25000E+002    1.26000E+002
 12232:    7.00000E+001    6.00000E+001    3.60000E+001    2.80000E+001
 12236:    2.70000E+001    2.90000E+001    2.60000E+001    2.20000E+001
 12240:    2.50000E+001    2.60000E+001    1.50000E+001    2.30000E+001
 12244:    2.10000E+001    2.10000E+001    2.10000E+001    1.80000E+001
 12248:    2.20000E+001    2.70000E+001    2.00000E+001    2.50000E+001
 12252:    2.10000E+001    2.90000E+001    2.60000E+001    3.00000E+001
 12256:    2.50000E+001    2.80000E+001    1.30000E+001    2.00000E+001
 12260:    1.90000E+001    1.30000E+001    3.10000E+001    2.20000E+001
 12264:    2.60000E+001    2.50000E+001    1.80000E+001    1.00000E+001
 12268:    2.20000E+001    1.70000E+001    2.50000E+001    2.10000E+001
 12272:    2.60000E+001    1.50000E+001    2.10000E+001    2.30000E+001
 12276:    2.40000E+001    1.80000E+001    2.10000E+001    2.70000E+001
 12280:    1.90000E+001    2.40000E+001    1.50000E+001    2.00000E+001
 12284:    2.00000E+001    1.70000E+001    1.70000E+001    2.60000E+001
 12288:    2.00000E+001    2.30000E+001    1.90000E+001    2.30000E+001
 12292:    1.60000E+001    1.60000E+001    1.90000E+001    1.80000E+001
 12296:    1.30000E+001    1.60000E+001    1.70000E+001    1.80000E+001
 12300:    2.00000E+001    1.50000E+001    1.90000E+001    2.30000E+001
 12304:    2.20000E+001    1.70000E+001    1.60000E+001    1.80000E+001
 12308:    1.80000E+001    2.70000E+001    1.90000E+001    2.30000E+001
 12312:    2.00000E+001    1.10000E+001    1.10000E+001    1.80000E+001
 12316:    2.20000E+001    2.20000E+001    1.80000E+001    1.90000E+001
 12320:    1.70000E+001    1.90000E+001    1.40000E+001    1.10000E+001
 12324:    2.00000E+001    1.00000E+001    2.60000E+001    1.50000E+001
 12328:    1.20000E+001    1.50000E+001    2.40000E+001    1.90000E+001
 12332:    1.30000E+001    1.40000E+001    2.40000E+001    1.70000E+001
 12336:    1.10000E+001    1.70000E+001    2.00000E+001    1.90000E+001
 12340:    1.90000E+001    2.20000E+001    1.50000E+001    2.00000E+001
 12344:    2.10000E+001    1.10000E+001    2.20000E+001    2.00000E+001
 12348:    2.00000E+001    1.40000E+001    1.90000E+001    1.50000E+001
 12352:    1.40000E+001    1.60000E+001    1.40000E+001    2.00000E+001
 12356:    1.90000E+001    1.20000E+001    1.40000E+001    1.40000E+001
 12360:    1.60000E+001    2.30000E+001    2.30000E+001    1.40000E+001
 12364:    2.10000E+001    2.10000E+001    1.50000E+001    2.30000E+001
 12368:    1.90000E+001    1.70000E+001    1.90000E+001    1.70000E+001
 12372:    1.40000E+001    1.80000E+001    1.80000E+001    2.70000E+001
 12376:    1.70000E+001    2.30000E+001    1.00000E+001    1.90000E+001
 12380:    1.40000E+001    2.00000E+001    1.90000E+001    1.90000E+001
 12384:    2.50000E+001    1.20000E+001    1.70000E+001    1.30000E+001
 12388:    2.20000E+001    2.20000E+001    1.90000E+001    1.40000E+001
 12392:    2.40000E+001    1.40000E+001    2.30000E+001    1.00000E+001
 12396:    1.60000E+001    1.50000E+001    1.90000E+001    1.40000E+001
 12400:    1.40000E+001    1.50000E+001    2.10000E+001    2.10000E+001
 12404:    1.90000E+001    1.70000E+001    1.70000E+001    1.10000E+001
 12408:    2.10000E+001    2.30000E+001    2.10000E+001    1.70000E+001
 12412:    1.50000E+001    1.20000E+001    1.40000E+001    1.60000E+001
 12416:    1.90000E+001    1.50000E+001    1.90000E+001    1.90000E+001
 12420:    2.10000E+001    2.10000E+001    1.70000E+001    1.80000E+001
 12424:    1.40000E+001    2.70000E+001    2.90000E+001    1.50000E+001
 12428:    1.30000E+001    1.90000E+001    1.10000E+001    1.70000E+001
 12432:    1.30000E+001    1.10000E+001    2.10000E+001    1.30000E+001
 12436:    1.80000E+001    1.50000E+001    1.90000E+001    1.70000E+001
 12440:    1.60000E+001    1.70000E+001    1.50000E+001    2.00000E+001
 12444:    1.70000E+001    1.70000E+001    2.00000E+001    2.60000E+001
 12448:    1.40000E+001    1.90000E+001    1.30000E+001    1.60000E+001
 12452:    1.70000E+001    2.20000E+001    1.30000E+001    1.50000E+001
 12456:    1.60000E+001    1.90000E+001    1.40000E+001    1.60000E+001
 12460:    1.70000E+001    1.00000E+001    1.90000E+001    1.30000E+001
 12464:    1.70000E+001    2.30000E+001    1.20000E+001    1.50000E+001
 12468:    2.00000E+001    1.70000E+001    1.60000E+001    1.40000E+001
 12472:    1.20000E+001    1.70000E+001    1.90000E+001    1.40000E+001
 12476:    1.40000E+001    1.00000E+001    1.70000E+001    1.80000E+001
 12480:    1.30000E+001    1.80000E+001    1.10000E+001    1.40000E+001
 12484:    1.80000E+001    2.00000E+001    2.20000E+001    1.90000E+001
 12488:    1.40000E+001    2.10000E+001    2.00000E+001    1.40000E+001
 12492:    1.40000E+001    1.10000E+001    1.70000E+001    1.70000E+001
 12496:    2.40000E+001    7.00000E+000    1.40000E+001    1.10000E+001
 12500:    2.00000E+001    2.00000E+001    2.00000E+001    7.00000E+000
 12504:    2.10000E+001    1.60000E+001    1.40000E+001    1.50000E+001
 12508:    1.60000E+001    1.10000E+001    1.80000E+001    1.60000E+001
 12512:    1.50000E+001    1.70000E+001    8.00000E+000    1.30000E+001
 12516:    1.40000E+001    2.20000E+001    1.40000E+001    1.40000E+001
 12520:    2.10000E+001    2.40000E+001    1.40000E+001    1.00000E+001
 12524:    1.20000E+001    1.30000E+001    1.40000E+001    1.90000E+001
 12528:    9.00000E+000    1.40000E+001    1.70000E+001    1.60000E+001
 12532:    1.60000E+001    1.40000E+001    1.40000E+001    1.20000E+001
 12536:    1.90000E+001    1.60000E+001    2.10000E+001    1.60000E+001
 12540:    1.50000E+001    1.50000E+001    2.30000E+001    1.80000E+001
 12544:    1.90000E+001    2.40000E+001    2.10000E+001    2.70000E+001
 12548:    2.20000E+001    2.90000E+001    2.50000E+001    3.90000E+001
 12552:    3.50000E+001    3.80000E+001    3.90000E+001    3.80000E+001
 12556:    4.10000E+001    4.10000E+001    4.10000E+001    4.90000E+001
 12560:    3.80000E+001    3.20000E+001    3.60000E+001    5.30000E+001
 12564:    3.90000E+001    3.60000E+001    3.20000E+001    3.80000E+001
 12568:    3.10000E+001    3.10000E+001    3.00000E+001    2.50000E+001
 12572:    3.30000E+001    2.00000E+001    2.50000E+001    2.20000E+001
 12576:    1.70000E+001    1.90000E+001    1.70000E+001    1.30000E+001
 12580:    1.30000E+001    1.80000E+001    1.40000E+001    2.40000E+001
 12584:    1.00000E+001    1.40000E+001    1.50000E+001    1.20000E+001
 12588:    1.50000E+001    1.80000E+001    1.40000E+001    1.20000E+001
 12592:    6.00000E+000    1.50000E+001    1.00000E+001    1.90000E+001
 12596:    1.20000E+001    2.30000E+001    2.00000E+001    1.40000E+001
 12600:    1.70000E+001    1.10000E+001    1.80000E+001    1.00000E+001
 12604:    1.90000E+001    1.40000E+001    1.80000E+001    1.40000E+001
 12608:    2.30000E+001    1.60000E+001    1.70000E+001    2.20000E+001
 12612:    1.60000E+001    2.00000E+001    2.10000E+001    1.50000E+001
 12616:    1.60000E+001    1.90000E+001    1.80000E+001    1.50000E+001
 12620:    1.50000E+001    1.40000E+001    1.40000E+001    1.40000E+001
 12624:    2.50000E+001    1.00000E+001    1.70000E+001    2.00000E+001
 12628:    2.00000E+001    1.10000E+001    1.90000E+001    2.40000E+001
 12632:    2.60000E+001    1.20000E+001    1.90000E+001    2.20000E+001
 12636:    2.00000E+001    1.70000E+001    1.50000E+001    1.70000E+001
 12640:    1.60000E+001    8.00000E+000    1.30000E+001    1.50000E+001
 12644:    1.90000E+001    1.70000E+001    8.00000E+000    1.90000E+001
 12648:    1.50000E+001    1.60000E+001    2.70000E+001    1.10000E+001
 12652:    2.70000E+001    2.10000E+001    1.80000E+001    2.20000E+001
 12656:    1.50000E+001    5.00000E+000    1.90000E+001    1.20000E+001
 12660:    1.10000E+001    2.10000E+001    1.10000E+001    1.20000E+001
 12664:    1.50000E+001    1.90000E+001    2.50000E+001    1.40000E+001
 12668:    1.50000E+001    1.30000E+001    1.20000E+001    1.60000E+001
 12672:    1.80000E+001    1.40000E+001    1.40000E+001    1.50000E+001
 12676:    1.70000E+001    1.60000E+001    1.40000E+001    1.00000E+001
 12680:    1.50000E+001    1.80000E+001    1.60000E+001    1.90000E+001
 12684:    1.40000E+001    1.70000E+001    1.60000E+001    1.80000E+001
 12688:    1.90000E+001    1.50000E+001    1.10000E+001    2.00000E+001
 12692:    1.50000E+001    2.40000E+001    8.00000E+000    1.20000E+001
 12696:    1.60000E+001    1.00000E+001    1.10000E+001    1.90000E+001
 12700:    1.80000E+001    1.70000E+001    1.20000E+001    1.40000E+001
 12704:    1.50000E+001    1.10000E+001    1.40000E+001    1.60000E+001
 12708:    2.00000E+001    2.10000E+001    1.80000E+001    1.30000E+001
 12712:    9.00000E+000    1.50000E+001    1.70000E+001    1.20000E+001
 12716:    1.90000E+001    1.50000E+001    1.60000E+001    1.20000E+001
 12720:    1.10000E+001    7.00000E+000    9.00000E+000    2.10000E+001
 12724:    1.70000E+001    2.00000E+001    2.10000E+001    1.20000E+001
 12728:    1.20000E+001    1.50000E+001    1.40000E+001    1.60000E+001
 12732:    1.00000E+001    2.10000E+001    1.20000E+001    2.00000E+001
 12736:    2.00000E+001    1.10000E+001    1.60000E+001    1.70000E+001
 12740:    1.00000E+001    1.20000E+001    1.70000E+001    1.60000E+001
 12744:    1.40000E+001    1.60000E+001    1.70000E+001    1.70000E+001
 12748:    1.50000E+001    1.70000E+001    2.30000E+001    2.00000E+001
 12752:    1.10000E+001    1.30000E+001    1.20000E+001    1.00000E+001
 12756:    1.20000E+001    1.50000E+001    1.30000E+001    1.30000E+001
 12760:    1.60000E+001    8.00000E+000    1.40000E+001    1.00000E+001
 12764:    2.30000E+001    1.20000E+001    1.80000E+001    1.00000E+001
 12768:    1.50000E+001    1.20000E+001    1.30000E+001    1.20000E+001
 12772:    1.10000E+001    1.40000E+001    1.00000E+001    1.30000E+001
 12776:    1.60000E+001    1.90000E+001    1.60000E+001    1.20000E+001
 12780:    1.40000E+001    1.10000E+001    1.50000E+001    1.20000E+001
 12784:    2.00000E+001    4.00000E+000    1.70000E+001    1.70000E+001
 12788:    1.70000E+001    1.40000E+001    1.60000E+001    1.20000E+001
 12792:    8.00000E+000    1.30000E+001    1.10000E+001    9.00000E+000
 12796:    1.20000E+001    1.70000E+001    2.00000E+001    1.70000E+001
 12800:    1.20000E+001    1.40000E+001    9.00000E+000    1.50000E+001
 12804:    1.20000E+001    1.00000E+001    1.30000E+001    1.70000E+001
 12808:    1.20000E+001    9.00000E+000    1.10000E+001    1.40000E+001
 12812:    1.20000E+001    1.90000E+001    1.50000E+001    1.40000E+001
 12816:    1.20000E+001    1.30000E+001    1.10000E+001    1.20000E+001
 12820:    1.40000E+001    1.60000E+001    1.40000E+001    1.80000E+001
 12824:    1.10000E+001    1.60000E+001    2.20000E+001    1.40000E+001
 12828:    2.20000E+001    1.20000E+001    1.10000E+001    6.00000E+000
 12832:    1.40000E+001    1.60000E+001    1.80000E+001    1.20000E+001
 12836:    1.30000E+001    1.50000E+001    1.60000E+001    1.10000E+001
 12840:    1.50000E+001    1.40000E+001    9.00000E+000    1.30000E+001
 12844:    7.00000E+000    1.20000E+001    1.20000E+001    1.70000E+001
 12848:    1.00000E+001    1.40000E+001    1.60000E+001    1.30000E+001
 12852:    1.20000E+001    5.00000E+000    1.50000E+001    1.30000E+001
 12856:    9.00000E+000    1.10000E+001    7.00000E+000    1.60000E+001
 12860:    8.00000E+000    1.40000E+001    1.10000E+001    1.30000E+001
 12864:    1.30000E+001    1.60000E+001    1.20000E+001    1.70000E+001
 12868:    1.40000E+001    1.40000E+001    8.00000E+000    1.90000E+001
 12872:    2.40000E+001    1.10000E+001    1.00000E+001    1.60000E+001
 12876:    1.40000E+001    1.30000E+001    1.60000E+001    1.20000E+001
 12880:    1.50000E+001    1.10000E+001    8.00000E+000    1.20000E+001
 12884:    2.40000E+001    1.30000E+001    1.10000E+001    2.20000E+001
 12888:    1.40000E+001    9.00000E+000    2.00000E+001    1.30000E+001
 12892:    1.60000E+001    1.40000E+001    1.70000E+001    1.50000E+001
 12896:    1.10000E+001    1.50000E+001    5.00000E+000    1.70000E+001
 12900:    1.40000E+001    9.00000E+000    1.30000E+001    1.60000E+001
 12904:    8.00000E+000    1.10000E+001    9.00000E+000    1.20000E+001
 12908:    1.70000E+001    1.60000E+001    2.40000E+001    8.00000E+000
 12912:    2.20000E+001    1.00000E+001    1.40000E+001    1.40000E+001
 12916:    1.70000E+001    9.00000E+000    1.10000E+001    1.10000E+001
 12920:    1.20000E+001    6.00000E+000    1.10000E+001    1.20000E+001
 12924:    1.00000E+001    1.10000E+001    6.00000E+000    1.40000E+001
 12928:    9.00000E+000    1.40000E+001    1.40000E+001    1.20000E+001
 12932:    1.80000E+001    1.20000E+001    1.20000E+001    1.20000E+001
 12936:    1.00000E+001    1.20000E+001    1.30000E+001    1.50000E+001
 12940:    8.00000E+000    1.10000E+001    1.30000E+001    1.20000E+001
 12944:    1.20000E+001    1.30000E+001    1.00000E+001    1.60000E+001
 12948:    1.00000E+001    1.10000E+001    1.10000E+001    1.60000E+001
 12952:    9.00000E+000    1.10000E+001    1.10000E+001    1.40000E+001
 12956:    1.00000E+001    1.10000E+001    1.50000E+001    1.00000E+001
 12960:    1.60000E+001    1.10000E+001    1.40000E+001    1.40000E+001
 12964:    1.00000E+001    1.10000E+001    2.10000E+001    9.00000E+000
 12968:    1.60000E+001    1.30000E+001    8.00000E+000    1.30000E+001
 12972:    8.00000E+000    1.50000E+001    1.50000E+001    9.00000E+000
 12976:    1.40000E+001    1.50000E+001    1.60000E+001    1.10000E+001
 12980:    1.10000E+001    1.00000E+001    1.20000E+001    1.00000E+001
 12984:    7.00000E+000    1.10000E+001    2.00000E+001    1.30000E+001
 12988:    7.00000E+000    1.70000E+001    1.40000E+001    2.00000E+001
 12992:    5.00000E+000    8.00000E+000    1.80000E+001    9.00000E+000
 12996:    8.00000E+000    4.00000E+000    1.10000E+001    1.10000E+001
 13000:    1.60000E+001    9.00000E+000    1.40000E+001    1.70000E+001
 13004:    1.30000E+001    1.30000E+001    9.00000E+000    1.10000E+001
 13008:    6.00000E+000    1.40000E+001    1.10000E+001    9.00000E+000
 13012:    1.30000E+001    1.40000E+001    1.20000E+001    1.50000E+001
 13016:    1.00000E+001    1.80000E+001    1.70000E+001    1.10000E+001
 13020:    1.20000E+001    1.60000E+001    2.10000E+001    1.10000E+001
 13024:    1.40000E+001    1.10000E+001    1.10000E+001    1.20000E+001
 13028:    1.20000E+001    1.10000E+001    1.50000E+001    1.60000E+001
 13032:    1.40000E+001    1.50000E+001    9.00000E+000    1.10000E+001
 13036:    1.00000E+001    1.20000E+001    9.00000E+000    1.40000E+001
 13040:    6.00000E+000    8.00000E+000    1.60000E+001    5.00000E+000
 13044:    1.50000E+001    1.50000E+001    1.00000E+001    1.20000E+001
 13048:    8.00000E+000    1.60000E+001    1.60000E+001    1.00000E+001
 13052:    5.00000E+000    1.30000E+001    1.70000E+001    1.20000E+001
 13056:    1.50000E+001    1.20000E+001    2.00000E+001    5.00000E+000
 13060:    1.20000E+001    1.60000E+001    2.10000E+001    1.90000E+001
 13064:    1.60000E+001    1.50000E+001    1.70000E+001    1.30000E+001
 13068:    1.70000E+001    1.90000E+001    1.70000E+001    1.70000E+001
 13072:    1.00000E+001    2.20000E+001    1.10000E+001    9.00000E+000
 13076:    2.10000E+001    1.80000E+001    8.00000E+000    1.20000E+001
 13080:    1.40000E+001    1.60000E+001    7.00000E+000    1.80000E+001
 13084:    1.90000E+001    1.00000E+001    1.20000E+001    9.00000E+000
 13088:    1.70000E+001    1.30000E+001    1.20000E+001    1.50000E+001
 13092:    1.40000E+001    1.10000E+001    8.00000E+000    1.70000E+001
 13096:    5.00000E+000    1.60000E+001    1.40000E+001    6.00000E+000
 13100:    1.50000E+001    1.20000E+001    1.10000E+001    9.00000E+000
 13104:    1.40000E+001    1.20000E+001    1.20000E+001    1.30000E+001
 13108:    7.00000E+000    1.40000E+001    1.10000E+001    1.00000E+001
 13112:    1.40000E+001    8.00000E+000    1.90000E+001    1.40000E+001
 13116:    1.10000E+001    8.00000E+000    1.20000E+001    1.00000E+001
 13120:    1.00000E+001    1.40000E+001    1.10000E+001    1.60000E+001
 13124:    1.30000E+001    9.00000E+000    6.00000E+000    1.60000E+001
 13128:    1.40000E+001    1.00000E+001    2.50000E+001    1.20000E+001
 13132:    8.00000E+000    8.00000E+000    1.00000E+001    1.90000E+001
 13136:    8.00000E+000    1.10000E+001    1.50000E+001    1.70000E+001
 13140:    1.60000E+001    1.40000E+001    1.50000E+001    1.90000E+001
 13144:    1.10000E+001    1.00000E+001    1.20000E+001    1.30000E+001
 13148:    1.50000E+001    8.00000E+000    1.40000E+001    1.30000E+001
 13152:    1.40000E+001    1.00000E+001    1.60000E+001    1.10000E+001
 13156:    1.00000E+001    1.10000E+001    1.00000E+001    8.00000E+000
 13160:    1.00000E+001    1.50000E+001    1.10000E+001    1.00000E+001
 13164:    1.30000E+001    1.40000E+001    9.00000E+000    1.30000E+001
 13168:    1.30000E+001    1.50000E+001    1.40000E+001    8.00000E+000
 13172:    1.20000E+001    1.60000E+001    1.30000E+001    1.20000E+001
 13176:    1.50000E+001    9.00000E+000    1.40000E+001    1.40000E+001
 13180:    9.00000E+000    8.00000E+000    1.00000E+001    1.60000E+001
 13184:    1.90000E+001    1.50000E+001    4.00000E+000    1.40000E+001
 13188:    1.80000E+001    1.00000E+001    1.40000E+001    1.40000E+001
 13192:    1.10000E+001    1.50000E+001    1.70000E+001    8.00000E+000
 13196:    1.50000E+001    1.50000E+001    1.50000E+001    1.20000E+001
 13200:    1.00000E+001    1.50000E+001    1.60000E+001    1.00000E+001
 13204:    1.30000E+001    9.00000E+000    1.80000E+001    1.40000E+001
 13208:    7.00000E+000    7.00000E+000    1.00000E+001    1.10000E+001
 13212:    1.50000E+001    1.10000E+001    9.00000E+000    1.70000E+001
 13216:    6.00000E+000    1.70000E+001    9.00000E+000    6.00000E+000
 13220:    1.20000E+001    1.40000E+001    9.00000E+000    9.00000E+000
 13224:    1.00000E+001    8.00000E+000    1.20000E+001    2.10000E+001
 13228:    1.20000E+001    1.10000E+001    1.70000E+001    1.40000E+001
 13232:    1.20000E+001    1.40000E+001    1.50000E+001    1.20000E+001
 13236:    7.00000E+000    1.80000E+001    7.00000E+000    1.50000E+001
 13240:    1.20000E+001    1.30000E+001    1.20000E+001    9.00000E+000
 13244:    1.10000E+001    1.50000E+001    1.50000E+001    7.00000E+000
 13248:    1.20000E+001    1.00000E+001    6.00000E+000    1.10000E+001
 13252:    6.00000E+000    1.20000E+001    1.50000E+001    1.60000E+001
 13256:    8.00000E+000    9.00000E+000    1.20000E+001    7.00000E+000
 13260:    1.10000E+001    1.20000E+001    1.40000E+001    8.00000E+000
 13264:    1.00000E+001    1.00000E+001    9.00000E+000    1.50000E+001
 13268:    1.00000E+001    9.00000E+000    1.20000E+001    1.10000E+001
 13272:    1.10000E+001    1.10000E+001    1.60000E+001    1.20000E+001
 13276:    7.00000E+000    1.20000E+001    1.30000E+001    1.40000E+001
 13280:    1.20000E+001    1.80000E+001    1.00000E+001    1.70000E+001
 13284:    1.50000E+001    1.60000E+001    1.50000E+001    1.00000E+001
 13288:    9.00000E+000    1.00000E+001    7.00000E+000    1.00000E+001
 13292:    1.00000E+001    1.00000E+001    1.60000E+001    1.00000E+001
 13296:    9.00000E+000    6.00000E+000    1.10000E+001    1.30000E+001
 13300:    1.80000E+001    1.50000E+001    1.50000E+001    1.10000E+001
 13304:    1.10000E+001    5.00000E+000    1.10000E+001    1.30000E+001
 13308:    1.20000E+001    1.00000E+001    1.20000E+001    1.30000E+001
 13312:    8.00000E+000    7.00000E+000    1.40000E+001    1.30000E+001
 13316:    1.00000E+001    1.20000E+001    9.00000E+000    8.00000E+000
 13320:    1.70000E+001    9.00000E+000    1.60000E+001    1.60000E+001
 13324:    8.00000E+000    1.20000E+001    1.10000E+001    1.20000E+001
 13328:    1.30000E+001    9.00000E+000    1.20000E+001    1.40000E+001
 13332:    1.10000E+001    1.50000E+001    1.30000E+001    1.30000E+001
 13336:    1.00000E+001    1.10000E+001    1.00000E+001    1.20000E+001
 13340:    1.00000E+001    1.20000E+001    1.70000E+001    8.00000E+000
 13344:    1.20000E+001    1.70000E+001    1.00000E+001    1.60000E+001
 13348:    9.00000E+000    1.80000E+001    7.00000E+000    1.10000E+001
 13352:    1.00000E+001    1.60000E+001    1.20000E+001    6.00000E+000
 13356:    1.10000E+001    1.90000E+001    9.00000E+000    8.00000E+000
 13360:    1.20000E+001    1.00000E+001    8.00000E+000    8.00000E+000
 13364:    1.40000E+001    1.90000E+001    8.00000E+000    9.00000E+000
 13368:    6.00000E+000    9.00000E+000    1.10000E+001    9.00000E+000
 13372:    9.00000E+000    9.00000E+000    1.30000E+001    9.00000E+000
 13376:    1.10000E+001    5.00000E+000    1.40000E+001    1.00000E+001
 13380:    1.00000E+001    1.30000E+001    7.00000E+000    6.00000E+000
 13384:    1.10000E+001    1.20000E+001    1.30000E+001    6.00000E+000
 13388:    8.00000E+000    8.00000E+000    1.60000E+001    7.00000E+000
 13392:    7.00000E+000    1.10000E+001    2.20000E+001    1.10000E+001
 13396:    1.80000E+001    1.30000E+001    8.00000E+000    1.70000E+001
 13400:    1.20000E+001    2.00000E+001    8.00000E+000    1.40000E+001
 13404:    1.10000E+001    1.30000E+001    9.00000E+000    1.20000E+001
 13408:    1.60000E+001    1.20000E+001    6.00000E+000    9.00000E+000
 13412:    1.60000E+001    9.00000E+000    1.40000E+001    1.70000E+001
 13416:    1.00000E+001    1.40000E+001    1.10000E+001    1.30000E+001
 13420:    1.70000E+001    1.10000E+001    6.00000E+000    7.00000E+000
 13424:    1.30000E+001    1.10000E+001    1.20000E+001    1.10000E+001
 13428:    1.40000E+001    8.00000E+000    9.00000E+000    8.00000E+000
 13432:    1.50000E+001    1.30000E+001    6.00000E+000    5.00000E+000
 13436:    9.00000E+000    1.40000E+001    1.20000E+001    1.30000E+001
 13440:    1.10000E+001    6.00000E+000    9.00000E+000    1.00000E+001
 13444:    1.50000E+001    1.60000E+001    1.30000E+001    8.00000E+000
 13448:    1.20000E+001    1.20000E+001    7.00000E+000    7.00000E+000
 13452:    1.10000E+001    1.00000E+001    6.00000E+000    1.30000E+001
 13456:    5.00000E+000    8.00000E+000    9.00000E+000    1.50000E+001
 13460:    1.70000E+001    1.10000E+001    1.90000E+001    1.30000E+001
 13464:    7.00000E+000    1.20000E+001    7.00000E+000    1.20000E+001
 13468:    1.20000E+001    1.20000E+001    1.20000E+001    1.10000E+001
 13472:    1.10000E+001    7.00000E+000    1.30000E+001    6.00000E+000
 13476:    6.00000E+000    8.00000E+000    1.30000E+001    1.10000E+001
 13480:    1.00000E+001    1.10000E+001    1.20000E+001    8.00000E+000
 13484:    7.00000E+000    1.80000E+001    7.00000E+000    1.20000E+001
 13488:    2.00000E+001    1.30000E+001    1.60000E+001    1.10000E+001
 13492:    7.00000E+000    1.10000E+001    9.00000E+000    1.00000E+001
 13496:    1.20000E+001    7.00000E+000    1.20000E+001    1.20000E+001
 13500:    1.20000E+001    7.00000E+000    7.00000E+000    1.60000E+001
 13504:    1.80000E+001    9.00000E+000    1.90000E+001    1.70000E+001
 13508:    1.20000E+001    2.10000E+001    2.10000E+001    3.00000E+001
 13512:    3.30000E+001    4.00000E+001    1.80000E+001    3.10000E+001
 13516:    3.00000E+001    2.60000E+001    1.40000E+001    1.70000E+001
 13520:    1.20000E+001    1.40000E+001    1.60000E+001    1.30000E+001
 13524:    1.70000E+001    1.30000E+001    1.20000E+001    1.00000E+001
 13528:    1.10000E+001    1.20000E+001    5.00000E+000    1.20000E+001
 13532:    1.10000E+001    1.10000E+001    1.00000E+001    8.00000E+000
 13536:    1.00000E+001    1.00000E+001    1.00000E+001    9.00000E+000
 13540:    9.00000E+000    1.10000E+001    8.00000E+000    1.10000E+001
 13544:    9.00000E+000    1.30000E+001    1.30000E+001    7.00000E+000
 13548:    8.00000E+000    1.00000E+001    1.00000E+001    9.00000E+000
 13552:    9.00000E+000    1.30000E+001    1.60000E+001    7.00000E+000
 13556:    6.00000E+000    6.00000E+000    1.60000E+001    1.10000E+001
 13560:    8.00000E+000    6.00000E+000    1.00000E+001    1.30000E+001
 13564:    1.70000E+001    1.30000E+001    1.00000E+001    9.00000E+000
 13568:    9.00000E+000    5.00000E+000    1.60000E+001    7.00000E+000
 13572:    3.00000E+000    1.30000E+001    1.10000E+001    8.00000E+000
 13576:    1.40000E+001    9.00000E+000    7.00000E+000    1.30000E+001
 13580:    6.00000E+000    8.00000E+000    5.00000E+000    1.70000E+001
 13584:    1.60000E+001    9.00000E+000    8.00000E+000    1.00000E+001
 13588:    1.30000E+001    1.10000E+001    1.20000E+001    1.30000E+001
 13592:    4.00000E+000    1.00000E+001    7.00000E+000    9.00000E+000
 13596:    9.00000E+000    1.00000E+001    9.00000E+000    7.00000E+000
 13600:    7.00000E+000    9.00000E+000    1.10000E+001    5.00000E+000
 13604:    9.00000E+000    1.00000E+001    1.00000E+001    7.00000E+000
 13608:    9.00000E+000    1.10000E+001    6.00000E+000    7.00000E+000
 13612:    1.10000E+001    1.00000E+001    4.00000E+000    8.00000E+000
 13616:    1.00000E+001    1.20000E+001    9.00000E+000    6.00000E+000
 13620:    1.00000E+001    8.00000E+000    1.50000E+001    7.00000E+000
 13624:    1.10000E+001    6.00000E+000    1.00000E+001    3.00000E+000
 13628:    8.00000E+000    1.00000E+001    1.00000E+001    1.00000E+001
 13632:    1.00000E+001    8.00000E+000    1.40000E+001    4.00000E+000
 13636:    5.00000E+000    1.10000E+001    9.00000E+000    1.10000E+001
 13640:    1.00000E+001    1.10000E+001    8.00000E+000    9.00000E+000
 13644:    6.00000E+000    1.40000E+001    9.00000E+000    1.00000E+001
 13648:    1.40000E+001    1.30000E+001    1.20000E+001    1.40000E+001
 13652:    1.30000E+001    8.00000E+000    1.60000E+001    1.60000E+001
 13656:    9.00000E+000    1.20000E+001    8.00000E+000    1.30000E+001
 13660:    1.20000E+001    8.00000E+000    7.00000E+000    8.00000E+000
 13664:    1.30000E+001    1.10000E+001    6.00000E+000    1.10000E+001
 13668:    7.00000E+000    9.00000E+000    1.50000E+001    7.00000E+000
 13672:    1.30000E+001    1.10000E+001    1.20000E+001    2.00000E+001
 13676:    1.20000E+001    3.00000E+000    1.50000E+001    1.10000E+001
 13680:    1.10000E+001    7.00000E+000    6.00000E+000    8.00000E+000
 13684:    8.00000E+000    1.00000E+001    1.30000E+001    8.00000E+000
 13688:    1.00000E+001    9.00000E+000    4.00000E+000    1.00000E+001
 13692:    9.00000E+000    8.00000E+000    9.00000E+000    1.40000E+001
 13696:    9.00000E+000    9.00000E+000    1.30000E+001    1.00000E+001
 13700:    1.50000E+001    1.40000E+001    1.10000E+001    9.00000E+000
 13704:    8.00000E+000    5.00000E+000    1.10000E+001    1.30000E+001
 13708:    1.00000E+001    7.00000E+000    7.00000E+000    8.00000E+000
 13712:    8.00000E+000    1.40000E+001    8.00000E+000    6.00000E+000
 13716:    7.00000E+000    8.00000E+000    1.10000E+001    9.00000E+000
 13720:    4.00000E+000    7.00000E+000    1.00000E+001    1.00000E+001
 13724:    1.00000E+001    1.10000E+001    5.00000E+000    7.00000E+000
 13728:    8.00000E+000    1.00000E+001    1.50000E+001    1.60000E+001
 13732:    9.00000E+000    8.00000E+000    5.00000E+000    8.00000E+000
 13736:    1.20000E+001    1.40000E+001    1.30000E+001    5.00000E+000
 13740:    8.00000E+000    5.00000E+000    1.30000E+001    6.00000E+000
 13744:    8.00000E+000    8.00000E+000    1.20000E+001    8.00000E+000
 13748:    1.10000E+001    7.00000E+000    9.00000E+000    1.00000E+001
 13752:    9.00000E+000    1.50000E+001    1.30000E+001    1.20000E+001
 13756:    8.00000E+000    8.00000E+000    1.50000E+001    1.20000E+001
 13760:    1.80000E+001    6.00000E+000    1.80000E+001    5.00000E+000
 13764:    9.00000E+000    4.00000E+000    4.00000E+000    6.00000E+000
 13768:    1.10000E+001    1.20000E+001    1.90000E+001    8.00000E+000
 13772:    6.00000E+000    1.40000E+001    9.00000E+000    1.20000E+001
 13776:    1.40000E+001    9.00000E+000    1.60000E+001    1.00000E+001
 13780:    1.30000E+001    1.00000E+001    8.00000E+000    1.60000E+001
 13784:    8.00000E+000    1.40000E+001    1.00000E+001    8.00000E+000
 13788:    1.10000E+001    1.50000E+001    1.10000E+001    1.00000E+001
 13792:    1.20000E+001    1.00000E+001    1.30000E+001    1.00000E+001
 13796:    1.00000E+001    9.00000E+000    6.00000E+000    1.00000E+001
 13800:    1.20000E+001    1.10000E+001    1.10000E+001    8.00000E+000
 13804:    1.00000E+001    5.00000E+000    1.00000E+001    1.20000E+001
 13808:    1.20000E+001    7.00000E+000    5.00000E+000    1.10000E+001
 13812:    1.60000E+001    1.00000E+001    7.00000E+000    1.60000E+001
 13816:    1.00000E+001    9.00000E+000    8.00000E+000    1.50000E+001
 13820:    9.00000E+000    7.00000E+000    1.20000E+001    1.00000E+001
 13824:    1.60000E+001    7.00000E+000    1.20000E+001    1.10000E+001
 13828:    1.60000E+001    9.00000E+000    1.10000E+001    1.20000E+001
 13832:    7.00000E+000    1.20000E+001    8.00000E+000    7.00000E+000
 13836:    1.20000E+001    9.00000E+000    1.20000E+001    1.20000E+001
 13840:    8.00000E+000    1.00000E+001    2.20000E+001    1.50000E+001
 13844:    1.00000E+001    6.00000E+000    1.00000E+001    1.30000E+001
 13848:    1.40000E+001    7.00000E+000    9.00000E+000    9.00000E+000
 13852:    1.60000E+001    7.00000E+000    1.00000E+001    9.00000E+000
 13856:    8.00000E+000    1.20000E+001    8.00000E+000    1.60000E+001
 13860:    7.00000E+000    1.00000E+001    6.00000E+000    9.00000E+000
 13864:    9.00000E+000    9.00000E+000    1.50000E+001    1.10000E+001
 13868:    7.00000E+000    5.00000E+000    8.00000E+000    7.00000E+000
 13872:    5.00000E+000    8.00000E+000    9.00000E+000    7.00000E+000
 13876:    8.00000E+000    1.20000E+001    7.00000E+000    1.10000E+001
 13880:    6.00000E+000    9.00000E+000    9.00000E+000    6.00000E+000
 13884:    8.00000E+000    5.00000E+000    1.20000E+001    1.10000E+001
 13888:    1.40000E+001    7.00000E+000    7.00000E+000    1.20000E+001
 13892:    5.00000E+000    8.00000E+000    9.00000E+000    7.00000E+000
 13896:    1.30000E+001    6.00000E+000    7.00000E+000    2.00000E+000
 13900:    7.00000E+000    8.00000E+000    9.00000E+000    4.00000E+000
 13904:    1.10000E+001    5.00000E+000    8.00000E+000    1.00000E+001
 13908:    9.00000E+000    1.30000E+001    1.10000E+001    1.00000E+001
 13912:    9.00000E+000    1.00000E+001    8.00000E+000    9.00000E+000
 13916:    7.00000E+000    3.00000E+000    1.20000E+001    1.10000E+001
 13920:    1.00000E+001    8.00000E+000    7.00000E+000    1.00000E+001
 13924:    4.00000E+000    8.00000E+000    9.00000E+000    8.00000E+000
 13928:    8.00000E+000    5.00000E+000    1.80000E+001    9.00000E+000
 13932:    4.00000E+000    1.20000E+001    1.00000E+001    1.20000E+001
 13936:    7.00000E+000    3.00000E+000    9.00000E+000    7.00000E+000
 13940:    6.00000E+000    5.00000E+000    1.20000E+001    7.00000E+000
 13944:    1.10000E+001    6.00000E+000    6.00000E+000    1.30000E+001
 13948:    7.00000E+000    7.00000E+000    1.00000E+001    7.00000E+000
 13952:    1.20000E+001    1.00000E+001    6.00000E+000    6.00000E+000
 13956:    2.00000E+000    1.00000E+001    1.10000E+001    1.60000E+001
 13960:    4.00000E+000    7.00000E+000    3.00000E+000    3.00000E+000
 13964:    6.00000E+000    9.00000E+000    6.00000E+000    8.00000E+000
 13968:    6.00000E+000    6.00000E+000    7.00000E+000    1.00000E+001
 13972:    1.50000E+001    4.00000E+000    1.30000E+001    4.00000E+000
 13976:    7.00000E+000    8.00000E+000    1.00000E+001    6.00000E+000
 13980:    6.00000E+000    9.00000E+000    8.00000E+000    1.10000E+001
 13984:    3.00000E+000    9.00000E+000    1.00000E+001    1.10000E+001
 13988:    5.00000E+000    8.00000E+000    9.00000E+000    5.00000E+000
 13992:    1.20000E+001    9.00000E+000    9.00000E+000    8.00000E+000
 13996:    6.00000E+000    1.20000E+001    6.00000E+000    6.00000E+000
 14000:    9.00000E+000    4.00000E+000    7.00000E+000    7.00000E+000
 14004:    8.00000E+000    5.00000E+000    4.00000E+000    8.00000E+000
 14008:    7.00000E+000    7.00000E+000    9.00000E+000    1.20000E+001
 14012:    5.00000E+000    7.00000E+000    8.00000E+000    9.00000E+000
 14016:    9.00000E+000    8.00000E+000    1.20000E+001    6.00000E+000
 14020:    6.00000E+000    1.30000E+001    1.30000E+001    1.10000E+001
 14024:    1.10000E+001    4.00000E+000    9.00000E+000    6.00000E+000
 14028:    1.00000E+001    4.00000E+000    7.00000E+000    1.20000E+001
 14032:    6.00000E+000    3.00000E+000    9.00000E+000    1.00000E+001
 14036:    2.00000E+000    5.00000E+000    8.00000E+000    8.00000E+000
 14040:    8.00000E+000    6.00000E+000    5.00000E+000    1.30000E+001
 14044:    1.00000E+001    1.10000E+001    9.00000E+000    1.00000E+001
 14048:    8.00000E+000    5.00000E+000    1.00000E+001    8.00000E+000
 14052:    1.00000E+001    7.00000E+000    1.10000E+001    3.00000E+000
 14056:    6.00000E+000    9.00000E+000    9.00000E+000    8.00000E+000
 14060:    1.10000E+001    9.00000E+000    1.00000E+001    7.00000E+000
 14064:    1.30000E+001    9.00000E+000    8.00000E+000    1.00000E+001
 14068:    3.00000E+000    5.00000E+000    3.00000E+000    1.10000E+001
 14072:    7.00000E+000    1.50000E+001    8.00000E+000    1.50000E+001
 14076:    8.00000E+000    5.00000E+000    9.00000E+000    7.00000E+000
 14080:    8.00000E+000    5.00000E+000    1.00000E+001    1.10000E+001
 14084:    8.00000E+000    7.00000E+000    6.00000E+000    4.00000E+000
 14088:    6.00000E+000    3.00000E+000    8.00000E+000    5.00000E+000
 14092:    3.00000E+000    9.00000E+000    1.10000E+001    8.00000E+000
 14096:    7.00000E+000    8.00000E+000    9.00000E+000    7.00000E+000
 14100:    4.00000E+000    9.00000E+000    6.00000E+000    4.00000E+000
 14104:    7.00000E+000    7.00000E+000    1.10000E+001    1.40000E+001
 14108:    9.00000E+000    9.00000E+000    2.00000E+000    7.00000E+000
 14112:    3.00000E+000    9.00000E+000    3.00000E+000    6.00000E+000
 14116:    1.20000E+001    8.00000E+000    5.00000E+000    9.00000E+000
 14120:    1.20000E+001    3.00000E+000    5.00000E+000    7.00000E+000
 14124:    8.00000E+000    7.00000E+000    1.00000E+001    8.00000E+000
 14128:    6.00000E+000    5.00000E+000    9.00000E+000    3.00000E+000
 14132:    8.00000E+000    6.00000E+000    1.10000E+001    2.00000E+000
 14136:    7.00000E+000    3.00000E+000    5.00000E+000    8.00000E+000
 14140:    6.00000E+000    7.00000E+000    6.00000E+000    4.00000E+000
 14144:    9.00000E+000    6.00000E+000    8.00000E+000    5.00000E+000
 14148:    7.00000E+000    0.00000E+000    5.00000E+000    7.00000E+000
 14152:    4.00000E+000    6.00000E+000    7.00000E+000    8.00000E+000
 14156:    3.00000E+000    7.00000E+000    5.00000E+000    4.00000E+000
 14160:    7.00000E+000    3.00000E+000    4.00000E+000    1.00000E+001
 14164:    9.00000E+000    8.00000E+000    4.00000E+000    5.00000E+000
 14168:    6.00000E+000    5.00000E+000    6.00000E+000    7.00000E+000
 14172:    5.00000E+000    5.00000E+000    6.00000E+000    3.00000E+000
 14176:    6.00000E+000    5.00000E+000    1.30000E+001    4.00000E+000
 14180:    3.00000E+000    6.00000E+000    7.00000E+000    3.00000E+000
 14184:    7.00000E+000    1.20000E+001    6.00000E+000    6.00000E+000
 14188:    8.00000E+000    7.00000E+000    8.00000E+000    8.00000E+000
 14192:    4.00000E+000    6.00000E+000    7.00000E+000    7.00000E+000
 14196:    6.00000E+000    2.00000E+000    9.00000E+000    8.00000E+000
 14200:    8.00000E+000    7.00000E+000    6.00000E+000    9.00000E+000
 14204:    9.00000E+000    2.00000E+000    4.00000E+000    5.00000E+000
 14208:    1.00000E+000    6.00000E+000    6.00000E+000    5.00000E+000
 14212:    8.00000E+000    6.00000E+000    3.00000E+000    4.00000E+000
 14216:    6.00000E+000    6.00000E+000    8.00000E+000    3.00000E+000
 14220:    9.00000E+000    7.00000E+000    1.10000E+001    6.00000E+000
 14224:    5.00000E+000    5.00000E+000    3.00000E+000    4.00000E+000
 14228:    4.00000E+000    8.00000E+000    4.00000E+000    7.00000E+000
 14232:    9.00000E+000    4.00000E+000    7.00000E+000    7.00000E+000
 14236:    9.00000E+000    3.00000E+000    6.00000E+000    3.00000E+000
 14240:    4.00000E+000    5.00000E+000    1.00000E+000    4.00000E+000
 14244:    6.00000E+000    6.00000E+000    7.00000E+000    5.00000E+000
 14248:    4.00000E+000    6.00000E+000    7.00000E+000    8.00000E+000
 14252:    5.00000E+000    7.00000E+000    4.00000E+000    3.00000E+000
 14256:    5.00000E+000    3.00000E+000    4.00000E+000    6.00000E+000
 14260:    4.00000E+000    7.00000E+000    4.00000E+000    2.00000E+000
 14264:    4.00000E+000    5.00000E+000    6.00000E+000    6.00000E+000
 14268:    8.00000E+000    5.00000E+000    4.00000E+000    3.00000E+000
 14272:    6.00000E+000    1.00000E+000    5.00000E+000    6.00000E+000
 14276:    4.00000E+000    3.00000E+000    6.00000E+000    6.00000E+000
 14280:    5.00000E+000    5.00000E+000    5.00000E+000    4.00000E+000
 14284:    5.00000E+000    2.00000E+000    5.00000E+000    7.00000E+000
 14288:    5.00000E+000    4.00000E+000    4.00000E+000    1.00000E+000
 14292:    4.00000E+000    4.00000E+000    6.00000E+000    6.00000E+000
 14296:    1.00000E+000    5.00000E+000    3.00000E+000    0.00000E+000
 14300:    5.00000E+000    6.00000E+000    7.00000E+000    7.00000E+000
 14304:    3.00000E+000    2.00000E+000    5.00000E+000    1.00000E+000
 14308:    3.00000E+000    6.00000E+000    3.00000E+000    3.00000E+000
 14312:    4.00000E+000    4.00000E+000    5.00000E+000    2.00000E+000
 14316:    3.00000E+000    7.00000E+000    5.00000E+000    3.00000E+000
 14320:    4.00000E+000    7.00000E+000    3.00000E+000    2.00000E+000
 14324:    2.00000E+000    2.00000E+000    2.00000E+000    6.00000E+000
 14328:    5.00000E+000    4.00000E+000    4.00000E+000    6.00000E+000
 14332:    4.00000E+000    2.00000E+000    6.00000E+000    4.00000E+000
 14336:    7.00000E+000    3.00000E+000    7.00000E+000    4.00000E+000
 14340:    3.00000E+000    4.00000E+000    5.00000E+000    4.00000E+000
 14344:    5.00000E+000    1.00000E+001    4.00000E+000    3.00000E+000
 14348:    1.00000E+000    1.00000E+000    2.00000E+000    4.00000E+000
 14352:    9.00000E+000    2.00000E+000    2.00000E+000    6.00000E+000
 14356:    2.00000E+000    0.00000E+000    7.00000E+000    4.00000E+000
 14360:    1.00000E+000    5.00000E+000    7.00000E+000    4.00000E+000
 14364:    7.00000E+000    7.00000E+000    2.00000E+000    4.00000E+000
 14368:    1.00000E+000    2.00000E+000    3.00000E+000    1.00000E+000
 14372:    1.00000E+000    7.00000E+000    5.00000E+000    3.00000E+000
 14376:    1.00000E+000    4.00000E+000    1.00000E+000    4.00000E+000
 14380:    1.00000E+000    7.00000E+000    7.00000E+000    3.00000E+000
 14384:    2.00000E+000    4.00000E+000    7.00000E+000    3.00000E+000
 14388:    1.00000E+000    5.00000E+000    3.00000E+000    2.00000E+000
 14392:    6.00000E+000    3.00000E+000    3.00000E+000    4.00000E+000
 14396:    5.00000E+000    6.00000E+000    4.00000E+000    4.00000E+000
 14400:    8.00000E+000    4.00000E+000    3.00000E+000    3.00000E+000
 14404:    4.00000E+000    6.00000E+000    1.00000E+000    6.00000E+000
 14408:    5.00000E+000    4.00000E+000    1.00000E+000    5.00000E+000
 14412:    3.00000E+000    1.00000E+000    0.00000E+000    1.00000E+000
 14416:    4.00000E+000    2.00000E+000    3.00000E+000    2.00000E+000
 14420:    4.00000E+000    5.00000E+000    2.00000E+000    4.00000E+000
 14424:    2.00000E+000    2.00000E+000    6.00000E+000    5.00000E+000
 14428:    2.00000E+000    3.00000E+000    0.00000E+000    6.00000E+000
 14432:    2.00000E+000    1.00000E+000    0.00000E+000    4.00000E+000
 14436:    1.00000E+000    3.00000E+000    5.00000E+000    4.00000E+000
 14440:    2.00000E+000    5.00000E+000    6.00000E+000    4.00000E+000
 14444:    0.00000E+000    4.00000E+000    6.00000E+000    3.00000E+000
 14448:    0.00000E+000    2.00000E+000    3.00000E+000    1.00000E+000
 14452:    5.00000E+000    2.00000E+000    1.00000E+000    3.00000E+000
 14456:    1.00000E+000    5.00000E+000    2.00000E+000    1.00000E+000
 14460:    2.00000E+000    0.00000E+000    5.00000E+000    5.00000E+000
 14464:    3.00000E+000    1.00000E+000    2.00000E+000    1.00000E+000
 14468:    4.00000E+000    2.00000E+000    4.00000E+000    1.00000E+000
 14472:    4.00000E+000    6.00000E+000    4.00000E+000    2.00000E+000
 14476:    3.00000E+000    2.00000E+000    4.00000E+000    4.00000E+000
 14480:    3.00000E+000    1.00000E+000    8.00000E+000    3.00000E+000
 14484:    2.00000E+000    3.00000E+000    5.00000E+000    1.00000E+000
 14488:    2.00000E+000    3.00000E+000    1.00000E+000    3.00000E+000
 14492:    1.00000E+000    2.00000E+000    2.00000E+000    4.00000E+000
 14496:    2.00000E+000    5.00000E+000    5.00000E+000    1.00000E+000
 14500:    4.00000E+000    4.00000E+000    2.00000E+000    0.00000E+000
 14504:    5.00000E+000    3.00000E+000    5.00000E+000    0.00000E+000
 14508:    3.00000E+000    3.00000E+000    3.00000E+000    5.00000E+000
 14512:    1.00000E+000    2.00000E+000    2.00000E+000    4.00000E+000
 14516:    4.00000E+000    6.00000E+000    2.00000E+000    1.00000E+000
 14520:    4.00000E+000    3.00000E+000    3.00000E+000    3.00000E+000
 14524:    0.00000E+000    3.00000E+000    1.00000E+000    5.00000E+000
 14528:    2.00000E+000    0.00000E+000    4.00000E+000    2.00000E+000
 14532:    4.00000E+000    4.00000E+000    3.00000E+000    1.00000E+000
 14536:    4.00000E+000    5.00000E+000    6.00000E+000    1.00000E+000
 14540:    8.00000E+000    1.00000E+000    0.00000E+000    3.00000E+000
 14544:    2.00000E+000    0.00000E+000    3.00000E+000    3.00000E+000
 14548:    5.00000E+000    5.00000E+000    1.00000E+000    3.00000E+000
 14552:    7.00000E+000    1.00000E+000    3.00000E+000    4.00000E+000
 14556:    4.00000E+000    2.00000E+000    3.00000E+000    2.00000E+000
 14560:    2.00000E+000    5.00000E+000    2.00000E+000    5.00000E+000
 14564:    5.00000E+000    2.00000E+000    3.00000E+000    4.00000E+000
 14568:    2.00000E+000    6.00000E+000    2.00000E+000    3.00000E+000
 14572:    2.00000E+000    3.00000E+000    1.00000E+000    1.00000E+000
 14576:    4.00000E+000    2.00000E+000    3.00000E+000    3.00000E+000
 14580:    0.00000E+000    1.00000E+000    3.00000E+000    2.00000E+000
 14584:    3.00000E+000    5.00000E+000    2.00000E+000    2.00000E+000
 14588:    4.00000E+000    6.00000E+000    3.00000E+000    4.00000E+000
 14592:    7.00000E+000    4.00000E+000    6.00000E+000    9.00000E+000
 14596:    1.20000E+001    1.40000E+001    1.80000E+001    2.10000E+001
 14600:    2.70000E+001    3.10000E+001    3.00000E+001    2.70000E+001
 14604:    4.90000E+001    5.30000E+001    4.20000E+001    4.20000E+001
 14608:    3.80000E+001    4.00000E+001    2.40000E+001    2.90000E+001
 14612:    2.30000E+001    1.90000E+001    9.00000E+000    1.10000E+001
 14616:    7.00000E+000    3.00000E+000    4.00000E+000    1.00000E+000
 14620:    6.00000E+000    2.00000E+000    5.00000E+000    1.00000E+000
 14624:    4.00000E+000    2.00000E+000    1.00000E+000    1.00000E+000
 14628:    4.00000E+000    4.00000E+000    0.00000E+000    3.00000E+000
 14632:    1.00000E+000    2.00000E+000    1.00000E+000    2.00000E+000
 14636:    0.00000E+000    3.00000E+000    3.00000E+000    1.00000E+000
 14640:    3.00000E+000    4.00000E+000    3.00000E+000    3.00000E+000
 14644:    2.00000E+000    5.00000E+000    1.00000E+000    4.00000E+000
 14648:    1.00000E+000    8.00000E+000    1.00000E+000    0.00000E+000
 14652:    0.00000E+000    1.00000E+000    2.00000E+000    0.00000E+000
 14656:    1.00000E+000    1.00000E+000    2.00000E+000    0.00000E+000
 14660:    1.00000E+000    1.00000E+000    0.00000E+000    1.00000E+000
 14664:    3.00000E+000    2.00000E+000    6.00000E+000    4.00000E+000
 14668:    2.00000E+000    4.00000E+000    1.00000E+000    2.00000E+000
 14672:    0.00000E+000    2.00000E+000    4.00000E+000    3.00000E+000
 14676:    3.00000E+000    1.00000E+000    2.00000E+000    5.00000E+000
 14680:    3.00000E+000    4.00000E+000    3.00000E+000    3.00000E+000
 14684:    3.00000E+000    5.00000E+000    4.00000E+000    2.00000E+000
 14688:    0.00000E+000    5.00000E+000    1.00000E+000    0.00000E+000
 14692:    6.00000E+000    3.00000E+000    3.00000E+000    2.00000E+000
 14696:    3.00000E+000    1.00000E+000    3.00000E+000    2.00000E+000
 14700:    3.00000E+000    3.00000E+000    1.00000E+000    3.00000E+000
 14704:    2.00000E+000    5.00000E+000    2.00000E+000    2.00000E+000
 14708:    3.00000E+000    1.00000E+000    1.00000E+000    2.00000E+000
 14712:    2.00000E+000    4.00000E+000    1.00000E+000    3.00000E+000
 14716:    4.00000E+000    2.00000E+000    1.00000E+000    0.00000E+000
 14720:    1.00000E+000    2.00000E+000    2.00000E+000    2.00000E+000
 14724:    3.00000E+000    1.00000E+000    2.00000E+000    1.00000E+000
 14728:    2.00000E+000    3.00000E+000    1.00000E+000    3.00000E+000
 14732:    0.00000E+000    0.00000E+000    3.00000E+000    2.00000E+000
 14736:    2.00000E+000    1.00000E+000    1.00000E+000    2.00000E+000
 14740:    3.00000E+000    4.00000E+000    1.00000E+000    1.00000E+000
 14744:    2.00000E+000    3.00000E+000    0.00000E+000    1.00000E+000
 14748:    4.00000E+000    3.00000E+000    1.00000E+000    2.00000E+000
 14752:    6.00000E+000    2.00000E+000    1.00000E+000    3.00000E+000
 14756:    3.00000E+000    1.00000E+000    1.00000E+000    2.00000E+000
 14760:    3.00000E+000    3.00000E+000    7.00000E+000    5.00000E+000
 14764:    3.00000E+000    1.00000E+000    2.00000E+000    1.00000E+000
 14768:    1.00000E+000    0.00000E+000    5.00000E+000    1.00000E+000
 14772:    4.00000E+000    2.00000E+000    4.00000E+000    4.00000E+000
 14776:    4.00000E+000    4.00000E+000    3.00000E+000    2.00000E+000
 14780:    3.00000E+000    1.00000E+000    1.00000E+000    4.00000E+000
 14784:    4.00000E+000    1.00000E+000    4.00000E+000    2.00000E+000
 14788:    1.00000E+000    6.00000E+000    2.00000E+000    1.00000E+000
 14792:    2.00000E+000    1.00000E+000    3.00000E+000    6.00000E+000
 14796:    1.00000E+000    2.00000E+000    2.00000E+000    2.00000E+000
 14800:    5.00000E+000    0.00000E+000    1.00000E+000    5.00000E+000
 14804:    4.00000E+000    2.00000E+000    2.00000E+000    2.00000E+000
 14808:    2.00000E+000    2.00000E+000    4.00000E+000    3.00000E+000
 14812:    1.00000E+000    6.00000E+000    4.00000E+000    3.00000E+000
 14816:    2.00000E+000    4.00000E+000    2.00000E+000    1.00000E+000
 14820:    0.00000E+000    0.00000E+000    3.00000E+000    1.00000E+000
 14824:    3.00000E+000    0.00000E+000    6.00000E+000    1.00000E+000
 14828:    2.00000E+000    4.00000E+000    1.00000E+000    1.00000E+000
 14832:    2.00000E+000    2.00000E+000    3.00000E+000    3.00000E+000
 14836:    4.00000E+000    2.00000E+000    2.00000E+000    2.00000E+000
 14840:    2.00000E+000    2.00000E+000    1.00000E+000    1.00000E+000
 14844:    2.00000E+000    1.00000E+000    3.00000E+000    3.00000E+000
 14848:    0.00000E+000    1.00000E+000    1.00000E+000    3.00000E+000
 14852:    1.00000E+000    0.00000E+000    2.00000E+000    3.00000E+000
 14856:    2.00000E+000    3.00000E+000    4.00000E+000    3.00000E+000
 14860:    3.00000E+000    2.00000E+000    0.00000E+000    1.00000E+000
 14864:    1.00000E+000    2.00000E+000    1.00000E+000    2.00000E+000
 14868:    1.00000E+000    0.00000E+000    3.00000E+000    4.00000E+000
 14872:    4.00000E+000    2.00000E+000    0.00000E+000    2.00000E+000
 14876:    4.00000E+000    2.00000E+000    1.00000E+000    4.00000E+000
 14880:    3.00000E+000    0.00000E+000    4.00000E+000    3.00000E+000
 14884:    3.00000E+000    1.00000E+000    3.00000E+000    1.00000E+000
 14888:    2.00000E+000    2.00000E+000    2.00000E+000    3.00000E+000
 14892:    2.00000E+000    3.00000E+000    3.00000E+000    2.00000E+000
 14896:    3.00000E+000    1.00000E+000    1.00000E+000    1.00000E+000
 14900:    6.00000E+000    5.00000E+000    2.00000E+000    4.00000E+000
 14904:    4.00000E+000    3.00000E+000    3.00000E+000    2.00000E+000
 14908:    1.00000E+000    0.00000E+000    3.00000E+000    8.00000E+000
 14912:    3.00000E+000    2.00000E+000    1.00000E+000    3.00000E+000
 14916:    2.00000E+000    4.00000E+000    5.00000E+000    3.00000E+000
 14920:    3.00000E+000    5.00000E+000    6.00000E+000    3.00000E+000
 14924:    9.00000E+000    3.00000E+000    3.00000E+000    7.00000E+000
 14928:    3.00000E+000    5.00000E+000    6.00000E+000    4.00000E+000
 14932:    1.30000E+001    1.40000E+001    2.50000E+001    2.90000E+001
 14936:    4.80000E+001    5.60000E+001    7.50000E+001    9.20000E+001
 14940:    1.34000E+002    1.02000E+002    1.25000E+002    1.31000E+002
 14944:    1.51000E+002    1.43000E+002    1.22000E+002    1.19000E+002
 14948:    1.12000E+002    1.03000E+002    7.10000E+001    6.20000E+001
 14952:    6.60000E+001    4.10000E+001    1.90000E+001    1.40000E+001
 14956:    2.20000E+001    1.10000E+001    7.00000E+000    4.00000E+000
 14960:    1.00000E+000    1.00000E+000    2.00000E+000    3.00000E+000
 14964:    1.00000E+000    1.00000E+000    3.00000E+000    0.00000E+000
 14968:    2.00000E+000    0.00000E+000    0.00000E+000    0.00000E+000
 14972:    2.00000E+000    1.00000E+000    2.00000E+000    2.00000E+000
 14976:    2.00000E+000    3.00000E+000    3.00000E+000    4.00000E+000
 14980:    1.00000E+000    4.00000E+000    1.00000E+000    1.00000E+000
 14984:    3.00000E+000    2.00000E+000    1.00000E+000    3.00000E+000
 14988:    3.00000E+000    2.00000E+000    1.00000E+000    0.00000E+000
 14992:    0.00000E+000    0.00000E+000    1.00000E+000    2.00000E+000
 14996:    2.00000E+000    0.00000E+000    5.00000E+000    1.00000E+000
 15000:    4.00000E+000    3.00000E+000    3.00000E+000    2.00000E+000
 15004:    3.00000E+000    1.00000E+000    0.00000E+000    2.00000E+000
 15008:    2.00000E+000    0.00000E+000    1.00000E+000    2.00000E+000
 15012:    1.00000E+000    2.00000E+000    1.00000E+000    0.00000E+000
 15016:    0.00000E+000    1.00000E+000    0.00000E+000    1.00000E+000
 15020:    2.00000E+000    0.00000E+000    1.00000E+000    1.00000E+000
 15024:    3.00000E+000    0.00000E+000    2.00000E+000    2.00000E+000
 15028:    2.00000E+000    2.00000E+000    0.00000E+000    1.00000E+000
 15032:    3.00000E+000    0.00000E+000    0.00000E+000    2.00000E+000
 15036:    3.00000E+000    0.00000E+000    0.00000E+000    0.00000E+000
 15040:    1.00000E+000    3.00000E+000    2.00000E+000    1.00000E+000
 15044:    1.00000E+000    1.00000E+000    0.00000E+000    2.00000E+000
 15048:    1.00000E+000    0.00000E+000    2.00000E+000    1.00000E+000
 15052:    1.00000E+000    2.00000E+000    2.00000E+000    0.00000E+000
 15056:    1.00000E+000    2.00000E+000    2.00000E+000    0.00000E+000
 15060:    3.00000E+000    1.00000E+000    2.00000E+000    0.00000E+000
 15064:    1.00000E+000    4.00000E+000    1.00000E+000    1.00000E+000
 15068:    0.00000E+000    1.00000E+000    0.00000E+000    2.00000E+000
 15072:    2.00000E+000    0.00000E+000    2.00000E+000    0.00000E+000
 15076:    2.00000E+000    0.00000E+000    1.00000E+000    0.00000E+000
 15080:    1.00000E+000    2.00000E+000    1.00000E+000    1.00000E+000
 15084:    3.00000E+000    2.00000E+000    2.00000E+000    0.00000E+000
 15088:    2.00000E+000    2.00000E+000    0.00000E+000    1.00000E+000
 15092:    2.00000E+000    2.00000E+000    1.00000E+000    2.00000E+000
 15096:    4.00000E+000    2.00000E+000    4.00000E+000    1.00000E+000
 15100:    0.00000E+000    5.00000E+000    2.00000E+000    0.00000E+000
 15104:    2.00000E+000    2.00000E+000    0.00000E+000    1.00000E+000
 15108:    1.00000E+000    3.00000E+000    0.00000E+000    3.00000E+000
 15112:    1.00000E+000    1.00000E+000    2.00000E+000    1.00000E+000
 15116:    1.00000E+000    1.00000E+000    1.00000E+000    0.00000E+000
 15120:    2.00000E+000    2.00000E+000    0.00000E+000    0.00000E+000
 15124:    2.00000E+000    4.00000E+000    0.00000E+000    0.00000E+000
 15128:    0.00000E+000    1.00000E+000    0.00000E+000    1.00000E+000
 15132:    0.00000E+000    0.00000E+000    0.00000E+000    1.00000E+000
 15136:    2.00000E+000    3.00000E+000    0.00000E+000    0.00000E+000
 15140:    2.00000E+000    1.00000E+000    0.00000E+000    0.00000E+000
 15144:    1.00000E+000    6.00000E+000    1.00000E+000    4.00000E+000
 15148:    2.00000E+000    1.00000E+000    1.00000E+000    2.00000E+000
 15152:    3.00000E+000    1.00000E+000    1.00000E+000    0.00000E+000
 15156:    2.00000E+000    2.00000E+000    2.00000E+000    1.00000E+000
 15160:    0.00000E+000    3.00000E+000    2.00000E+000    1.00000E+000
 15164:    6.00000E+000    1.00000E+000    0.00000E+000    3.00000E+000
 15168:    0.00000E+000    2.00000E+000    1.00000E+000    2.00000E+000
 15172:    2.00000E+000    5.00000E+000    0.00000E+000    3.00000E+000
 15176:    0.00000E+000    0.00000E+000    2.00000E+000    0.00000E+000
 15180:    2.00000E+000    1.00000E+000    1.00000E+000    2.00000E+000
 15184:    1.00000E+000    1.00000E+000    1.00000E+000    4.00000E+000
 15188:    1.00000E+000    0.00000E+000    2.00000E+000    0.00000E+000
 15192:    3.00000E+000    0.00000E+000    2.00000E+000    1.00000E+000
 15196:    0.00000E+000    0.00000E+000    1.00000E+000    2.00000E+000
 15200:    1.00000E+000    2.00000E+000    0.00000E+000    2.00000E+000
 15204:    1.00000E+000    2.00000E+000    2.00000E+000    1.00000E+000
 15208:    2.00000E+000    0.00000E+000    1.00000E+000    0.00000E+000
 15212:    0.00000E+000    2.00000E+000    0.00000E+000    1.00000E+000
 15216:    2.00000E+000    1.00000E+000    0.00000E+000    3.00000E+000
 15220:    0.00000E+000    1.00000E+000    1.00000E+000    0.00000E+000
 15224:    1.00000E+000    0.00000E+000    2.00000E+000    1.00000E+000
 15228:    0.00000E+000    0.00000E+000    1.00000E+000    0.00000E+000
 15232:    0.00000E+000    1.00000E+000    1.00000E+000    0.00000E+000
 15236:    1.00000E+000    2.00000E+000    0.00000E+000    0.00000E+000
 15240:    0.00000E+000    0.00000E+000    3.00000E+000    0.00000E+000
 15244:    3.00000E+000    3.00000E+000    0.00000E+000    0.00000E+000
 15248:    1.00000E+000    2.00000E+000    0.00000E+000    1.00000E+000
 15252:    1.00000E+000    2.00000E+000    0.00000E+000    0.00000E+000
 15256:    3.00000E+000    2.00000E+000    5.00000E+000    0.00000E+000
 15260:    2.00000E+000    0.00000E+000    1.00000E+000    1.00000E+000
 15264:    3.00000E+000    0.00000E+000    0.00000E+000    2.00000E+000
 15268:    1.00000E+000    1.00000E+000    0.00000E+000    0.00000E+000
 15272:    1.00000E+000    1.00000E+000    1.00000E+000    1.00000E+000
 15276:    3.00000E+000    0.00000E+000    3.00000E+000    2.00000E+000
 15280:    0.00000E+000    2.00000E+000    0.00000E+000    2.00000E+000
 15284:    0.00000E+000    1.00000E+000    0.00000E+000    2.00000E+000
 15288:    3.00000E+000    2.00000E+000    0.00000E+000    2.00000E+000
 15292:    1.00000E+000    1.00000E+000    1.00000E+000    3.00000E+000
 15296:    3.00000E+000    2.00000E+000    1.00000E+000    0.00000E+000
 15300:    2.00000E+000    1.00000E+000    2.00000E+000    3.00000E+000
 15304:    0.00000E+000    1.00000E+000    0.00000E+000    0.00000E+000
 15308:    0.00000E+000    0.00000E+000    0.00000E+000    3.00000E+000
 15312:    1.00000E+000    0.00000E+000    0.00000E+000    2.00000E+000
 15316:    4.00000E+000    2.00000E+000    0.00000E+000    1.00000E+000
 15320:    1.00000E+000    0.00000E+000    0.00000E+000    2.00000E+000
 15324:    2.00000E+000    1.00000E+000    0.00000E+000    2.00000E+000
 15328:    2.00000E+000    1.00000E+000    0.00000E+000    1.00000E+000
 15332:    1.00000E+000    2.00000E+000    2.00000E+000    2.00000E+000
 15336:    1.00000E+000    0.00000E+000    1.00000E+000    1.00000E+000
 15340:    1.00000E+000    1.00000E+000    1.00000E+000    0.00000E+000
 15344:    2.00000E+000    0.00000E+000    1.00000E+000    2.00000E+000
 15348:    1.00000E+000    0.00000E+000    3.00000E+000    1.00000E+000
 15352:    1.00000E+000    0.00000E+000    1.00000E+000    3.00000E+000
 15356:    2.00000E+000    0.00000E+000    0.00000E+000    0.00000E+000
 15360:    0.00000E+000    0.00000E+000    0.00000E+000    0.00000E+000
 15364:    1.00000E+000    0.00000E+000    0.00000E+000    0.00000E+000
 15368:    3.00000E+000    1.00000E+000    1.00000E+000    1.00000E+000
 15372:    0.00000E+000    0.00000E+000    1.00000E+000    3.00000E+000
 15376:    0.00000E+000    1.00000E+000    1.00000E+000    3.00000E+000
 15380:    0.00000E+000    1.00000E+000    1.00000E+000    0.00000E+000
 15384:    2.00000E+000    0.00000E+000    0.00000E+000    1.00000E+000
 15388:    2.00000E+000    0.00000E+000    0.00000E+000    2.00000E+000
 15392:    1.00000E+000    0.00000E+000    2.00000E+000    0.00000E+000
 15396:    1.00000E+000    0.00000E+000    2.00000E+000    0.00000E+000
 15400:    3.00000E+000    2.00000E+000    0.00000E+000    0.00000E+000
 15404:    3.00000E+000    1.00000E+000    1.00000E+000    1.00000E+000
 15408:    0.00000E+000    1.00000E+000    2.00000E+000    0.00000E+000
 15412:    1.00000E+000    1.00000E+000    1.00000E+000    1.00000E+000
 15416:    1.00000E+000    0.00000E+000    1.00000E+000    1.00000E+000
 15420:    0.00000E+000    1.00000E+000    1.00000E+000    0.00000E+000
 15424:    1.00000E+000    2.00000E+000    2.00000E+000    0.00000E+000
 15428:    1.00000E+000    1.00000E+000    3.00000E+000    1.00000E+000
 15432:    0.00000E+000    2.00000E+000    0.00000E+000    2.00000E+000
 15436:    0.00000E+000    2.00000E+000    1.00000E+000    1.00000E+000
 15440:    0.00000E+000    0.00000E+000    0.00000E+000    0.00000E+000
 15444:    0.00000E+000    0.00000E+000    1.00000E+000    1.00000E+000
 15448:    0.00000E+000    1.00000E+000    0.00000E+000    0.00000E+000
 15452:    1.00000E+000    0.00000E+000    0.00000E+000    0.00000E+000
 15456:    1.00000E+000    0.00000E+000    2.00000E+000    2.00000E+000
 15460:    1.00000E+000    3.00000E+000    2.00000E+000    0.00000E+000
 15464:    0.00000E+000    0.00000E+000    2.00000E+000    0.00000E+000
 15468:    2.00000E+000    0.00000E+000    3.00000E+000    1.00000E+000
 15472:    0.00000E+000    0.00000E+000    0.00000E+000    1.00000E+000
 15476:    1.00000E+000    0.00000E+000    0.00000E+000    3.00000E+000
 15480:    0.00000E+000    0.00000E+000    2.00000E+000    2.00000E+000
 15484:    2.00000E+000    1.00000E+000    2.00000E+000    1.00000E+000
 15488:    0.00000E+000    1.00000E+000    1.00000E+000    0.00000E+000
 15492:    0.00000E+000    0.00000E+000    1.00000E+000    1.00000E+000
 15496:    0.00000E+000    0.00000E+000    1.00000E+000    0.00000E+000
 15500:    0.00000E+000    1.00000E+000    1.00000E+000    0.00000E+000
 15504:    1.00000E+000    1.00000E+000    1.00000E+000    1.00000E+000
 15508:    2.00000E+000    1.00000E+000    0.00000E+000    2.00000E+000
 15512:    0.00000E+000    1.00000E+000    1.00000E+000    0.00000E+000
 15516:    1.00000E+000    0.00000E+000    0.00000E+000    0.00000E+000
 15520:    1.00000E+000    1.00000E+000    0.00000E+000    2.00000E+000
 15524:    0.00000E+000    1.00000E+000    2.00000E+000    0.00000E+000
 15528:    0.00000E+000    0.00000E+000    0.00000E+000    0.00000E+000
 15532:    2.00000E+000    0.00000E+000    2.00000E+000    0.00000E+000
 15536:    0.00000E+000    2.00000E+000    0.00000E+000    0.00000E+000
 15540:    1.00000E+000    1.00000E+000    1.00000E+000    0.00000E+000
 15544:    2.00000E+000    0.00000E+000    1.00000E+000    0.00000E+000
 15548:    1.00000E+000    1.00000E+000    0.00000E+000    2.00000E+000
 15552:    2.00000E+000    0.00000E+000    2.00000E+000    1.00000E+000
 15556:    1.00000E+000    1.00000E+000    1.00000E+000    0.00000E+000
 15560:    0.00000E+000    0.00000E+000    1.00000E+000    0.00000E+000
 15564:    0.00000E+000    1.00000E+000    0.00000E+000    0.00000E+000
 15568:    0.00000E+000    2.00000E+000    0.00000E+000    1.00000E+000
 15572:    1.00000E+000    1.00000E+000    0.00000E+000    0.00000E+000
 15576:    0.00000E+000    0.00000E+000    0.00000E+000    1.00000E+000
 15580:    0.00000E+000    2.00000E+000    2.00000E+000    1.00000E+000
 15584:    4.00000E+000    0.00000E+000    0.00000E+000    0.00000E+000
 15588:    2.00000E+000    2.00000E+000    1.00000E+000    0.00000E+000
 15592:    2.00000E+000    0.00000E+000    0.00000E+000    0.00000E+000
 15596:    2.00000E+000    3.00000E+000    1.00000E+000    0.00000E+000
 15600:    1.00000E+000    0.00000E+000    0.00000E+000    2.00000E+000
 15604:    0.00000E+000    0.00000E+000    0.00000E+000    1.00000E+000
 15608:    0.00000E+000    1.00000E+000    1.00000E+000    0.00000E+000
 15612:    0.00000E+000    0.00000E+000    0.00000E+000    0.00000E+000
 15616:    4.00000E+000    1.00000E+000    1.00000E+000    0.00000E+000
 15620:    0.00000E+000    1.00000E+000    2.00000E+000    0.00000E+000
 15624:    0.00000E+000    2.00000E+000    1.00000E+000    2.00000E+000
 15628:    2.00000E+000    1.00000E+000    0.00000E+000    0.00000E+000
 15632:    0.00000E+000    0.00000E+000    1.00000E+000    1.00000E+000
 15636:    2.00000E+000    1.00000E+000    1.00000E+000    1.00000E+000
 15640:    0.00000E+000    0.00000E+000    0.00000E+000    1.00000E+000
 15644:    0.00000E+000    0.00000E+000    0.00000E+000    0.00000E+000
 15648:    1.00000E+000    1.00000E+000    0.00000E+000    1.00000E+000
 15652:    1.00000E+000    0.00000E+000    1.00000E+000    0.00000E+000
 15656:    0.00000E+000    1.00000E+000    0.00000E+000    2.00000E+000
 15660:    0.00000E+000    1.00000E+000    0.00000E+000    2.00000E+000
 15664:    0.00000E+000    0.00000E+000    0.00000E+000    1.00000E+000
 15668:    2.00000E+000    0.00000E+000    0.00000E+000    0.00000E+000
 15672:    0.00000E+000    0.00000E+000    0.00000E+000    0.00000E+000
 15676:    1.00000E+000    1.00000E+000    1.00000E+000    0.00000E+000
 15680:    1.00000E+000    1.00000E+000    1.00000E+000    0.00000E+000
 15684:    0.00000E+000    0.00000E+000    2.00000E+000    1.00000E+000
 15688:    0.00000E+000    1.00000E+000    1.00000E+000    0.00000E+000
 15692:    1.00000E+000    0.00000E+000    2.00000E+000    0.00000E+000
 15696:    0.00000E+000    1.00000E+000    0.00000E+000    1.00000E+000
 15700:    0.00000E+000    0.00000E+000    0.00000E+000    0.00000E+000
 15704:    1.00000E+000    1.00000E+000    1.00000E+000    0.00000E+000
 15708:    0.00000E+000    0.00000E+000    0.00000E+000    0.00000E+000
 15712:    1.00000E+000    0.00000E+000    1.00000E+000    0.00000E+000
 15716:    0.00000E+000    0.00000E+000    2.00000E+000    0.00000E+000
 15720:    1.00000E+000    0.00000E+000    0.00000E+000    1.00000E+000
 15724:    0.00000E+000    1.00000E+000    0.00000E+000    1.00000E+000
 15728:    1.00000E+000    0.00000E+000    1.00000E+000    3.00000E+000
 15732:    1.00000E+000    0.00000E+000    1.00000E+000    0.00000E+000
 15736:    1.00000E+000    0.00000E+000    1.00000E+000    1.00000E+000
 15740:    1.00000E+000    0.00000E+000    0.00000E+000    3.00000E+000
 15744:    1.00000E+000    0.00000E+000    0.00000E+000    1.00000E+000
 15748:    0.00000E+000    1.00000E+000    0.00000E+000    0.00000E+000
 15752:    0.00000E+000    0.00000E+000    0.00000E+000    0.00000E+000
 15756:    0.00000E+000    0.00000E+000    0.00000E+000    0.00000E+000
 15760:    0.00000E+000    1.00000E+000    1.00000E+000    1.00000E+000
 15764:    0.00000E+000    1.00000E+000    2.00000E+000    0.00000E+000
 15768:    0.00000E+000    0.00000E+000    0.00000E+000    0.00000E+000
 15772:    2.00000E+000    0.00000E+000    0.00000E+000    0.00000E+000
 15776:    0.00000E+000    1.00000E+000    4.00000E+000    1.00000E+000
 15780:    1.00000E+000    5.00000E+000    5.00000E+000    3.00000E+000
 15784:    3.00000E+000    4.00000E+000    4.00000E+000    4.00000E+000
 15788:    4.00000E+000    1.00000E+000    8.00000E+000    1.00000E+000
 15792:    2.00000E+000    2.00000E+000    1.00000E+000    1.00000E+000
 15796:    1.00000E+000    0.00000E+000    0.00000E+000    2.00000E+000
 15800:    0.00000E+000    1.00000E+000    1.00000E+000    1.00000E+000
 15804:    1.00000E+000    0.00000E+000    0.00000E+000    0.00000E+000
 15808:    2.00000E+000    1.00000E+000    0.00000E+000    1.00000E+000
 15812:    0.00000E+000    0.00000E+000    1.00000E+000    0.00000E+000
 15816:    1.00000E+000    0.00000E+000    0.00000E+000    0.00000E+000
 15820:    1.00000E+000    0.00000E+000    0.00000E+000    0.00000E+000
 15824:    0.00000E+000    2.00000E+000    1.00000E+000    1.00000E+000
 15828:    0.00000E+000    0.00000E+000    0.00000E+000    0.00000E+000
 15832:    1.00000E+000    0.00000E+000    1.00000E+000    0.00000E+000
 15836:    0.00000E+000    1.00000E+000    0.00000E+000    0.00000E+000
 15840:    2.00000E+000    1.00000E+000    0.00000E+000    0.00000E+000
 15844:    1.00000E+000    1.00000E+000    0.00000E+000    0.00000E+000
 15848:    1.00000E+000    0.00000E+000    1.00000E+000    0.00000E+000
 15852:    0.00000E+000    0.00000E+000    0.00000E+000    2.00000E+000
 15856:    0.00000E+000    0.00000E+000    0.00000E+000    0.00000E+000
 15860:    1.00000E+000    2.00000E+000    0.00000E+000    0.00000E+000
 15864:    0.00000E+000    1.00000E+000    0.00000E+000    0.00000E+000
 15868:    0.00000E+000    0.00000E+000    0.00000E+000    1.00000E+000
 15872:    0.00000E+000    0.00000E+000    0.00000E+000    0.00000E+000
 15876:    0.00000E+000    0.00000E+000    3.00000E+000    1.00000E+000
 15880:    0.00000E+000    0.00000E+000    0.00000E+000    0.00000E+000
 15884:    0.00000E+000    2.00000E+000    0.00000E+000    1.00000E+000
 15888:    0.00000E+000    0.00000E+000    1.00000E+000    0.00000E+000
 15892:    0.00000E+000    0.00000E+000    0.00000E+000    0.00000E+000
 15896:    0.00000E+000    0.00000E+000    0.00000E+000    1.00000E+000
 15900:    0.00000E+000    0.00000E+000    0.00000E+000    0.00000E+000
 15904:    0.00000E+000    1.00000E+000    1.00000E+000    1.00000E+000
 15908:    0.00000E+000    1.00000E+000    0.00000E+000    0.00000E+000
 15912:    1.00000E+000    1.00000E+000    2.00000E+000    0.00000E+000
 15916:    1.00000E+000    0.00000E+000    1.00000E+000    2.00000E+000
 15920:    0.00000E+000    0.00000E+000    0.00000E+000    0.00000E+000
 15924:    0.00000E+000    0.00000E+000    0.00000E+000    0.00000E+000
 15928:    0.00000E+000    0.00000E+000    0.00000E+000    0.00000E+000
 15932:    0.00000E+000    0.00000E+000    0.00000E+000    0.00000E+000
 15936:    0.00000E+000    0.00000E+000    0.00000E+000    1.00000E+000
 15940:    0.00000E+000    2.00000E+000    0.00000E+000    1.00000E+000
 15944:    1.00000E+000    0.00000E+000    0.00000E+000    0.00000E+000
 15948:    0.00000E+000    2.00000E+000    2.00000E+000    0.00000E+000
 15952:    0.00000E+000    0.00000E+000    0.00000E+000    0.00000E+000
 15956:    1.00000E+000    0.00000E+000    0.00000E+000    2.00000E+000
 15960:    0.00000E+000    0.00000E+000    0.00000E+000    0.00000E+000
 15964:    1.00000E+000    0.00000E+000    0.00000E+000    2.00000E+000
 15968:    0.00000E+000    2.00000E+000    2.00000E+000    0.00000E+000
 15972:    0.00000E+000    1.00000E+000    0.00000E+000    0.00000E+000
 15976:    1.00000E+000    0.00000E+000    1.00000E+000    1.00000E+000
 15980:    0.00000E+000    0.00000E+000    0.00000E+000    1.00000E+000
 15984:    1.00000E+000    1.00000E+000    0.00000E+000    0.00000E+000
 15988:    1.00000E+000    0.00000E+000    0.00000E+000    0.00000E+000
 15992:    1.00000E+000    0.00000E+000    0.00000E+000    0.00000E+000
 15996:    0.00000E+000    1.00000E+000    1.00000E+000    0.00000E+000
 16000:    0.00000E+000    3.00000E+000    0.00000E+000    1.00000E+000
 16004:    0.00000E+000    0.00000E+000    0.00000E+000    0.00000E+000
 16008:    0.00000E+000    0.00000E+000    0.00000E+000    0.00000E+000
 16012:    0.00000E+000    0.00000E+000    0.00000E+000    1.00000E+000
 16016:    0.00000E+000    0.00000E+000    1.00000E+000    0.00000E+000
 16020:    1.00000E+000    1.00000E+000    0.00000E+000    0.00000E+000
 16024:    1.00000E+000    1.00000E+000    1.00000E+000    0.00000E+000
 16028:    0.00000E+000    1.00000E+000    0.00000E+000    1.00000E+000
 16032:    2.00000E+000    0.00000E+000    0.00000E+000    0.00000E+000
 16036:    0.00000E+000    0.00000E+000    2.00000E+000    2.00000E+000
 16040:    0.00000E+000    0.00000E+000    0.00000E+000    0.00000E+000
 16044:    0.00000E+000    1.00000E+000    0.00000E+000    1.00000E+000
 16048:    0.00000E+000    1.00000E+000    0.00000E+000    0.00000E+000
 16052:    2.00000E+000    0.00000E+000    1.00000E+000    2.00000E+000
 16056:    0.00000E+000    0.00000E+000    0.00000E+000    0.00000E+000
 16060:    0.00000E+000    0.00000E+000    0.00000E+000    0.00000E+000
 16064:    0.00000E+000    1.00000E+000    1.00000E+000    0.00000E+000
 16068:    2.00000E+000    0.00000E+000    2.00000E+000    0.00000E+000
 16072:    1.00000E+000    1.00000E+000    1.00000E+000    0.00000E+000
 16076:    0.00000E+000    3.00000E+000    1.00000E+000    0.00000E+000
 16080:    0.00000E+000    0.00000E+000    1.00000E+000    0.00000E+000
 16084:    0.00000E+000    0.00000E+000    0.00000E+000    0.00000E+000
 16088:    2.00000E+000    0.00000E+000    0.00000E+000    0.00000E+000
 16092:    2.00000E+000    0.00000E+000    1.00000E+000    0.00000E+000
 16096:    0.00000E+000    1.00000E+000    0.00000E+000    0.00000E+000
 16100:    0.00000E+000    0.00000E+000    0.00000E+000    0.00000E+000
 16104:    0.00000E+000    0.00000E+000    0.00000E+000    2.00000E+000
 16108:    1.00000E+000    0.00000E+000    1.00000E+000    0.00000E+000
 16112:    0.00000E+000    0.00000E+000    0.00000E+000    2.00000E+000
 16116:    1.00000E+000    0.00000E+000    0.00000E+000    1.00000E+000
 16120:    1.00000E+000    1.00000E+000    0.00000E+000    0.00000E+000
 16124:    1.00000E+000    1.00000E+000    0.00000E+000    0.00000E+000
 16128:    0.00000E+000    1.00000E+000    1.00000E+000    2.00000E+000
 16132:    0.00000E+000    0.00000E+000    0.00000E+000    0.00000E+000
 16136:    0.00000E+000    0.00000E+000    1.00000E+000    1.00000E+000
 16140:    0.00000E+000    1.00000E+000    1.00000E+000    1.00000E+000
 16144:    2.00000E+000    3.00000E+000    0.00000E+000    0.00000E+000
 16148:    0.00000E+000    1.00000E+000    0.00000E+000    1.00000E+000
 16152:    0.00000E+000    0.00000E+000    1.00000E+000    0.00000E+000
 16156:    0.00000E+000    0.00000E+000    0.00000E+000    1.00000E+000
 16160:    0.00000E+000    1.00000E+000    0.00000E+000    0.00000E+000
 16164:    1.00000E+000    0.00000E+000    1.00000E+000    1.00000E+000
 16168:    0.00000E+000    0.00000E+000    0.00000E+000    1.00000E+000
 16172:    0.00000E+000    0.00000E+000    0.00000E+000    0.00000E+000
 16176:    0.00000E+000    1.00000E+000    0.00000E+000    0.00000E+000
 16180:    0.00000E+000    0.00000E+000    0.00000E+000    0.00000E+000
 16184:    1.00000E+000    0.00000E+000    1.00000E+000    0.00000E+000
 16188:    1.00000E+000    1.00000E+000    1.00000E+000    0.00000E+000
 16192:    1.00000E+000    1.00000E+000    0.00000E+000    0.00000E+000
 16196:    0.00000E+000    1.00000E+000    0.00000E+000    0.00000E+000
 16200:    0.00000E+000    0.00000E+000    0.00000E+000    0.00000E+000
 16204:    2.00000E+000    0.00000E+000    0.00000E+000    0.00000E+000
 16208:    0.00000E+000    0.00000E+000    0.00000E+000    1.00000E+000
 16212:    0.00000E+000    0.00000E+000    0.00000E+000    1.00000E+000
 16216:    0.00000E+000    0.00000E+000    1.00000E+000    0.00000E+000
 16220:    0.00000E+000    0.00000E+000    1.00000E+000    0.00000E+000
 16224:    1.00000E+000    0.00000E+000    1.00000E+000    0.00000E+000
 16228:    0.00000E+000    1.00000E+000    3.00000E+000    3.00000E+000
 16232:    4.00000E+000    7.00000E+000    7.00000E+000    9.00000E+000
 16236:    8.00000E+000    6.00000E+000    1.00000E+001    1.50000E+001
 16240:    1.00000E+001    1.30000E+001    1.30000E+001    1.50000E+001
 16244:    1.80000E+001    8.00000E+000    1.40000E+001    7.00000E+000
 16248:    4.00000E+000    6.00000E+000    3.00000E+000    2.00000E+000
 16252:    3.00000E+000    1.00000E+000    0.00000E+000    1.00000E+000
 16256:    0.00000E+000    0.00000E+000    2.00000E+000    1.00000E+000
 16260:    0.00000E+000    0.00000E+000    0.00000E+000    0.00000E+000
 16264:    0.00000E+000    0.00000E+000    0.00000E+000    0.00000E+000
 16268:    0.00000E+000    1.00000E+000    0.00000E+000    0.00000E+000
 16272:    0.00000E+000    0.00000E+000    1.00000E+000    1.00000E+000
 16276:    0.00000E+000    0.00000E+000    0.00000E+000    0.00000E+000
 16280:    0.00000E+000    1.00000E+000    0.00000E+000    1.00000E+000
 16284:    0.00000E+000    0.00000E+000    0.00000E+000    0.00000E+000
 16288:    0.00000E+000    0.00000E+000    0.00000E+000    0.00000E+000
 16292:    0.00000E+000    0.00000E+000    0.00000E+000    0.00000E+000
 16296:    0.00000E+000    0.00000E+000    1.00000E+000    0.00000E+000
 16300:    0.00000E+000    0.00000E+000    1.00000E+000    1.00000E+000
 16304:    0.00000E+000    0.00000E+000    1.00000E+000    1.00000E+000
 16308:    0.00000E+000    0.00000E+000    2.00000E+000    0.00000E+000
 16312:    0.00000E+000    2.00000E+000    0.00000E+000    0.00000E+000
 16316:    0.00000E+000    0.00000E+000    0.00000E+000    0.00000E+000
 16320:    0.00000E+000    1.00000E+000    0.00000E+000    0.00000E+000
 16324:    0.00000E+000    0.00000E+000    1.00000E+000    1.00000E+000
 16328:    0.00000E+000    0.00000E+000    0.00000E+000    0.00000E+000
 16332:    1.00000E+000    0.00000E+000    0.00000E+000    0.00000E+000
 16336:    0.00000E+000    0.00000E+000    0.00000E+000    0.00000E+000
 16340:    0.00000E+000    2.00000E+000    0.00000E+000    1.00000E+000
 16344:    2.00000E+000    0.00000E+000    1.00000E+000    0.00000E+000
 16348:    0.00000E+000    0.00000E+000    0.00000E+000    1.00000E+000
 16352:    0.00000E+000    0.00000E+000    0.00000E+000    0.00000E+000
 16356:    0.00000E+000    0.00000E+000    0.00000E+000    0.00000E+000
 16360:    0.00000E+000    0.00000E+000    0.00000E+000    0.00000E+000
 16364:    0.00000E+000    0.00000E+000    0.00000E+000    2.00000E+000
 16368:    2.00000E+000    1.00000E+000    1.00000E+000    0.00000E+000
 16372:    0.00000E+000    0.00000E+000    0.00000E+000    1.00000E+000
 16376:    0.00000E+000    0.00000E+000    0.00000E+000    0.00000E+000
 16380:    0.00000E+000    0.00000E+000    0.00000E+000    3.00000E+000
